# Supplementary material for: DNA metabarcoding and microscopic analyses of sea turtles biofilms: Complementary to understand turtle behavior
Source: PLoS One. 2018 Apr 16;13(4):e0195770. doi: 10.1371/journal.pone.0195770 (PMC5901997; doi:10.1371/journal.pone.0195770)
Supplement: S1 Table — (TXT) [file pone.0195770.s001.txt]

76 1519
TCC487-Rbcl-1-Nitzschia.inconspicua -------------------------------------------------ACGCTAAAATGGGTTACTGGGATGCTTCATACGCAGTAAAAACTACTGATGTTCTTGCTTTATTCCGTATTACACCACAACCAGGTGTAGATCCTGTAGAAGCTGCAGCAGCAGTAGCTGGTGAATCGTCAACTGCAACTTGGACAGTTGTATGGACGGATTTATTAACAGCTTGTGACCGTTACCGTGCAAAAGCTTACCGTGTTGATCCAGTTCCAAATGCAACAGATCAATACTTTGCGTTTATCGCATACGAATGTGATTTATTCGAAGAAGGTTCTTTAGCGAACTTAACAGCGTCTATCATTGGTAACGTTTTCGGTTTTAAAGCTGTATCAGCTTTACGTTTAGAAGATATGCGTATTCCTCACTCATACTTAAAAACATTCCAAGGTCCTGCAACAGGTATTGTTGTAGAACGTGAGCGTTTAAACAAATACGGTACTCCATTATTAGGTGCAACAGTAAAACCAAAATTAGGTTTATCTGGTAAAAACTATGGTCGTGTAGTATACGAAGGTTTAAAAGGTGGGTTAGACTTCTTAAAAGATGATGAAAACATTAACTCACAACCATTTATGCGTTGGAGAGAACGTTTCTTAAACTGTATGGAAGGTATTAACCGTGCATCTGCTGCTACAGGTGAAGTAAAAGGTTCTTACTTAAACGTTACAGCTGCTACTATGGAAGAAGTATACAAACGTTGTGAGTATGCCAAAGAAGTAGGTTCTGTAATTGTAATGATCGATTTAGTTATGGGTTACACAGCAATTCAAAGTACTGCGATTTGGGCTCGTGAAAACGATATGCTTTTACATTTACACCGTGCAGGTAACTCTACATACGCGCGTCAAAAAAATCATGGTATTAACTTCCGTGTTATTTGTAAATGGATGCGTATGTCAGGTGTAGATCATATTCACGCAGGGACAGTTGTAGGTAAATTAGAAGGTGATCCTTTAATGATTAAAGGTTTCTACGATACATTACGTTTAACTCAATTAGAAGTAAACTTACCATACGGTCTTTTCTTCGAAATGTCATGGGCTAGTTTACGTCGTTGTATGCCAGTTGCATCGGGTGGTATTCACTGTGGTCAAATGCACCAATTAGTATACTACTTAGGTGATGATGTAGTATTACAATTCGGTGGTGGTACAATCGGTCACCCAGACGGTATTCAAGCTGGTGCGACTGCAAACCGTGTTGCTTTAGAAGCAATGGTATTAGCTCGTAACGAAGGTGCTGATTACTTCAATAATGAAGTTGGTCCTGTGATTTTACGCAATGCTGCGAAAACATGTGGTCCTTTACAAACAGCTTTAGATTTATGGAAAGATATTAGTTTCAACTATACATCTACAGATACAGCTGATTTCGCTGCAACACCAACAGCTAACGTATA-----------------------------------------------------------------
TCC489-Rbcl-1-Nitzschia.inconspicua ---------------------------TACGAATCTGGTGTAATCCCTTACGCTAAAATGGGTTACTGGGATGCTTCATACGCAGTAAAAACTACTGATGTTCTTGCTTTATTCCGTATTACACCACAACCAGGTGTAGATCCTGTAGAAGCTGCAGCAGCAGTAGCTGGTGAATCGTCAACTGCAACTTGGACAGTTGTATGGACGGATTTATTAACAGCTTGTGACCGTTACCGTGCAAAAGCTTACCGTGTTGATCCAGTTCCAAATGCAACAGATCAATACTTTGCGTTTATCGCATACGAATGTGATTTATTCGAAGAAGGTTCTTTAGCGAACTTAACAGCGTCTATCATTGGTAACGTTTTCGGTTTTAAAGCTGTATCAGCTTTACGTTTAGAAGATATGCGTATTCCTCACTCATACTTAAAAACATTCCAAGGTCCTGCAACAGGTATTGTTGTAGAACGTGAGCGTTTAAACAAATACGGTACTCCATTATTAGGTGCAACAGTAAAACCAAAATTAGGTTTATCTGGTAAAAACTATGGTCGTGTAGTATACGAAGGTTTAAAAGGTGGGTTAGACTTCTTAAAAGATGATGAAAACATTAACTCACAACCATTTATGCGTTGGAGAGAACGTTTCTTAAACTGTATGGAAGGTATTAACCGTGCATCTGCTGCTACAGGTGAAGTAAAAGGTTCTTACTTAAACGTTACAGCTGCTACTATGGAAGAAGTATACAAACGTTGTGAGTATGCCAAAGAAGTAGGTTCTGTAATTGTAATGATCGATTTAGTTATGGGTTACACAGCAATTCAAAGTACTGCGATTTGGGCTCGTGAAAACGATATGCTTTTACATTTACACCGTGCAGGTAACTCTACATACGCGCGTCAAAAAAATCATGGTATTAACTTCCGTGTTATTTGTAAATGGATGCGTATGTCAGGTGTAGATCATATTCACGCAGGGACAGTTGTAGGTAAATTAGAAGGTGATCCTTTAATGATTAAAGGTTTCTACGATACATTACGTTTAACTCAATTAGAAGTAAACTTACCATACGGTCTTTTCTTCGAAATGTCATGGGCTAGTTTACGTCGTTGTATGCCAGTTGCATCGGGTGGTATTCACTGTGGTCAAATGCACCAATTAGTATACTACTTAGGTGATGATGTAGTATTACAATTCGGTGGTGGTACAATCGGTCACCCAGACGGTATTCAAGCTGGTGCGACTGCAAACCGTGTTGCTTTAGAAGCAATGGTATTAGCTCGTAACGAAGGTGCTGATTACTTCAATAATGAAGTTGGTCCTGTGATTTTACGCAATGCTGCGAAAACATGTGGTCCTTTACAAACAGCTTTAGATTTATGGAAAGATATTAGTTTCAACTATACATCTACAGATACAGCTGATTTCGCTGCAACACCAACAGCTAACGTATAATTAAGTACTT------------------------------------------------------
TCC510-Rbcl-1-Nitzschia.inconspicua -------------------AGTGACGTTACGAATCTGGTGTAATCCCTTATGCTAAAATGGGTTACTGGGATGCTGCATACGCAGTAA-AACTACTGATGTTCTTGCTTTATTCCGTATTACACCACAACCAGGTGTAGATCCTGTAGAAGCTGCAGCAGCGGTAGCTGGTGAATCGTCTACTGCAACTTGGACAGTTGTATGGACAGATTTATTAACAGCTTGTGACCGTTACCGTGCAAAAGCTTACCGTGTAGATCCAGTTCCAAATGCAACAGATCAATACTTTGCATTTATCGCATACGAATGTGATTTATTCGAAGAAGGTTCATTATCGAACTTAACAGCTTCTATCATTGGTAACGTTTTTGGTTTTAAAGCGGTATCAGCTTTACGTTTAGAAGATATGCGTATTCCTCACTCATATTTAAAAACATTCCAAGGTCCGGCAACAGGTATTGTTGTAGAACGTGAGCGTTTAAATAAATATGGTACTCCATTATTAGGTGCAACAGTAAAACCAAAATTAGGTTTATCTGGTAAAAACTATGGTCGTGTAGTATACGAAGGTTTAAAAGGTGGATTAGATTTCCTAAAAGATGATGAAAACATTAACTCACAACCATTTATGCGTTGGAGAGAACGTTTCTTAAACTGTATGGAAGGTATTAATCGTGCATCTGCAGCGACAGGTGAGGTAAAAGGTTCTTACTTAAACGTTACAGCTGCTACTATGGAAGAAATCTATAAACGTTGTGAGTACGCGAAAGAAGTAGGGTCTGTAATTGTGATGATCGATTTAGTTATGGGTTACACAGCAATTCAAAGTGCTGCAATCTGGGCTCGTGAAAATGATATGATTTTACATTTACACCGTGCAGGTAACTCTACATACGCGCGTCAAAAAAATCATGGTATTAACTTCCGTGTTATTTGTAAATGGATGCGTATGTCTGGTGTAGATCACATTCACGCTGGGACAGTTGTAGGTAAATTAGAAGGTGATCCTTTAATGATTAAAGGTTTCTACGATACATTACGTTTAACTCAATTAGATGTAAACTTACCATACGGTATTTTCTTCGAAATGTCTTGGGCTAGTTTACGTCGTTGTATGCCTGTTGCATCAGGTGGTATTCACTGTGGTCAAATGCACCAATTAGTACACTACTTAGGTGATGACGTAGTATTACAGTTTGGTGGTGGTACAATTGGTCACCCAGATGGTATCCAAGCAGGTGCGACTGCAAACCGTGTTGCTTTAGAAGCAATGATCTTAGCTCGTAACGAAGGTGCTGATTACTTCAACAATGAAGTTGGTCCTGTGATTTTACGCAATGCTGCAAAAACATGTGGTCCTTTACAAACAGCTTTAGATTTATGGAAAGATATTAGTTTCAACTATACATCTACAGATACAGCTGATTTCGCTGCAACACCAACAGCAAACGTATAATTAAGT----------------------------------------------------------
TCC571-Rbcl-1-Nitzschia.inconspicua --ACGGACTC-GAATTAAAAGTGACCGTTACGAATCTGTGTAATCCCTTATGCTAAAATGGGTTACTGGGATGCTGCATACGCAGTAAAAACTACTGATGTTCTTGCTTTATTCCGTATTACACCACAACCAGGTGTAGATCCTGTAGAAGCTGCAGCAGCAGTAGCTGGTGAATCGTCTACTGCAACTTGGACAGTTGTATGGACAGATTTATTAACAGCTTGTGACCGTTACCGTGCAAAAGCTTACCGTGTAGATCCAGTTCCAAATGCAACAGATCAATACTTCGCATTTATCGCATACGAATGTGATTTATTCGAAGAAGGTTCATTATCGAACTTAACAGCTTCTATCATTGGTAACGTTTTTGGTTTTAAAGCGGTATCAGCTTTACGTTTAGAAGATATGCGTATTCCTCACTCATATTTAAAAACATTCCAAGGTCCGGCAACAGGTATTGTTGTAGAACGTGAGCGTTTAAATAAATATGGTACTCCATTATTAGGTGCAACAGTAAAACCAAAATTAGGTTTATCTGGTAAAAACTATGGTCGTGTAGTATACGAAGGTTTAAAAGGTGGATTAGATTTCCTAAAAGATGATGAAAACATTAACTCACAACCATTTATGCGTTGGAGAGAACGTTTCTTAAACTGTATGGAAGGTATTAATCGTGCATCTGCAGCTACAGGTGAGGTAAAAGGTTCTTACTTAAACGTTACAGCTGCTACTATGGAAGAAATCTATAAACGTTGTGAGTACGCGAAAGAAGTAGGGTCTGTAATTGTGATGATCGATTTAGTTATGGGTTACACAGCAATTCAAAGTGCTGCAATCTGGGCTCGTGAAAATGATATGCTTTTACATTTACACCGTGCAGGTAACTCTACATACGCGCGTCAAAAAAATCATGGTATTAACTTCCGTGTTATTTGTAAATGGATGCGTATGTCTGGTGTAGATCACATTCACGCTGGGACAGTTGTAGGTAAATTAGAAGGTGATCCTTTAATGATTAAAGGTTTC-ACGATACATTACGTTTAACTCAATTAGATGTAAACTTACCATACGGTATTTTCTTCGAAATGTCTTGGGCTAGTTTACGTCGTTGTATGCCTGTTGCATCAGGTGGTATTCACTGTGGTCAAATGCACCAATTAGTACACTACTTAGGTGATGACGTAGTATTACAGTTTGGTGGTGGTACAATTGGTCACCCAGATGGTATCCAAGCAGGTGCGACTGCAAACCGTGTTGCTTTAGAAGCAATGATCTTAGCTCGTAACGAAGGTGCTGATTACTTCAACAATGAAGTTGGTCCTGTGATTTTACGCAATGCTGCAAAAACATGTGGTCCTTTACAAACAGCTTTAGATTTATGGAAAGATATTAGTTTCAACTATACATCTACAGATACAGCTGATTTCGCTGCAACACCAACAGCAAACGTATAATTAAGT----------------------------------------------------------
TCC442-Rbcl-1-Nitzschia.inconspicua -----------------TAAGTGACCGTTCGAATCTGGTGTAATCCCTTATGCTAAAATGGGTTACTGGGATGCTGCATACGCAGTAAAAACTACTGATGTTCTTGCTTTATTCCGTATTACACCACAACCAGGTGTAGATCCTGTAGAAGCTGCAGCAGCGGTAGCTGGTGAATCGTCTACTGCAACTTGGACAGTTGTATGGACAGATTTATTAACAGCTTGTGACCGTTACCGTGCAAAAGCTTACCGTGTAGATCCAGTTCCAAATGCAACAGATCAATACTTTGCATTTATCGCATACGAATGTGATTTATTCGAAGAAGGTTCATTATCGAACTTAACAGCTTCTATCATTGGTAACGTTTTTGGTTTTAAAGCGGTATCAGCTTTACGTTTAGAAGATATGCGTATTCCTCACTCATATTTAAAAACATTCCAAGGTCCGGCAACAGGTATTGTTGTAGAACGTGAGCGTTTAAATAAATATGGTACTCCATTATTAGGTGCAACAGTAAAACCAAAATTAGGTTTATCTGGTAAAAACTATGGTCGTGTAGTATACGAAGGTTTAAAAGGTGGATTAGATTTCCTAAAAGATGATGAAAACATTAACTCACAACCATTTATGCGTTGGAGAGAACGTTTCTTAAACTGTATGGAAGGTATTAATCGTGCATCTGCAGCGACAGGTGAGGTAAAAGGTTCTTACTTAAACGTTACAGCTGCTACTATGGAAGAAATCTATAAACGTTGTGAGTACGCGAAAGAAGTAGGGTCTGTAATTGTGATGATCGATTTAGTTATGGGTTACACAGCAATTCAAAGTGCTGCAATCTGGGCTCGTGAAAATGATATGATTTTACATTTACACCGTGCAGGTAACTCTACATACGCGCGTCAAAAAAATCATGGTATTAACTTCCGTGTTATTTGTAAATGGATGCGTATGTCTGGTGTAGATCACATTCACGCTGGGACAGTTGTAGGTAAATTAGAAGGTGATCCTTTAATGATTAAAGGTTTCTACGATACATTACGTTTAACTCAATTAGATGTAAACTTACCATACGGTATTTTCTTCGAAATGTCTTGGGCTAGTTTACGTCGTTGTATGCCTGTTGCATCAGGTGGTATTCACTGTGGTCAAATGCACCAATTAGTACACTACTTAGGTGATGACGTAGTATTACAGTTTGGTGGTGGTACAATTGGTCACCCAGATGGTATCCAAGCAGGTGCGACTGCAAACCGTGTTGCTTTAGAAGCAATGATCTTAGCTCGTAACGAAGGTGCTGATTACTTCAACAATGAAGTTGGTCCTGTGATTTTACGCAATGCTGCAAAAACATGTGGTCCTTTACAAACAGCTTTAGATTTATGGAAAGATATTAGTTTCAACTATACATCTACAGATACAGCTGATTTCGCTGCAACACCAACAGCAAACGTATAATTAAGTTACTTTTAAAAA--ATCAAAGGAGTATTCGAATAGTGAGACTAACACAAGGGAA----
TCC443-Rbcl-1-Nitzschia.inconspicua --------------------------------ATCTGGTGTAATCCCTTATGCTAAAATGGGTTACTGGGATGCTGCATACGCAGTAAAAACTACTGATGTTCTTGCTTTATTCCGTATTACACCACAACCAGGTGTAGATCCTGTAGAAGCTGCAGCAGCGGTAGCTGGTGAATCGTCTACTGCAACTTGGACAGTTGTATGGACAGATTTATTAACAGCTTGTGACCGTTACCGTGCAAAAGCTTACCGTGTAGATCCAGTTCCAAATGCAACAGATCAATACTTTGCATTTATCGCATACGAATGTGATTTATTCGAAGAAGGTTCATTATCGAACTTAACAGCTTCTATCATTGGTAACGTTTTTGGTTTTAAAGCGGTATCAGCTTTACGTTTAGAAGATATGCGTATTCCTCACTCATATTTAAAAACATTCCAAGGTCCGGCAACAGGTATTGTTGTAGAACGTGAGCGTTTAAATAAATATGGTACTCCATTATTAGGTGCAACAGTAAAACCAAAATTAGGTTTATCTGGTAAAAACTATGGTCGTGTAGTATACGAAGGTTTAAAAGGTGGATTAGATTTCCTAAAAGATGATGAAAACATTAACTCACAACCATTTATGCGTTGGAGAGAACGTTTCTTAAACTGTATGGAAGGTATTAATCGTGCATCTGCAGCGACAGGTGAGGTAAAAGGTTCTTACTTAAACGTTACAGCTGCTACTATGGAAGAAATCTATAAACGTTGTGAGTACGCGAAAGAAGTAGGGTCTGTAATTGTGATGATCGATTTAGTTATGGGTTACACAGCAATTCAAAGTGCTGCAATCTGGGCTCGTGAAAATGATATGATTTTACATTTACACCGTGCAGGTAACTCTACATACGCGCGTCAAAAAAATCATGGTATTAACTTCCGTGTTATTTGTAAATGGATGCGTATGTCTGGTGTAGATCACATTCACGCTGGGACAGTTGTAGGTAAATTAGAAGGTGATCCTTTAATGATTAAAGGTTTCTACGATACATTACGTTTAACTCAATTAGATGTAAACTTACCATACGGTATTTTCTTCGAAATGTCTTGGGCTAGTTTACGTCGTTGTATGCCTGTTGCATCAGGTGGTATTCACTGTGGTCAAATGCACCAATTAGTACACTACTTAGGTGATGACGTAGTATTACAGTTTGGTGGTGGTACAATTGGTCACCCAGATGGTATCCAAGCAGGTGCGACTGCAAACCGTGTTGCTTTAGAAGCAATGATCTTAGCTCGTAACGAAGGTGCTGATTACTTCAACAATGAAGTTGGTCCTGTGATTTTACGCAATGCTGCAAAAACATGTGGTCCTTTACAAACAGCTTTAGATTTATGGAAAGATATTAGTTTCAACTATACATCTACAGATACAGCTGATTTCGCTGCAACACCAACAGCAAACGTATAATTAAGTTACTTTTAAAAA--ATCAAAGGAGTATTCGAATAGTGAGACTTACACAAGGTTGCTTA
TCC444-Rbcl-1-Nitzschia.inconspicua -------------------------------AATCTGGTGTAATCCCTTATGCTAAAATGGGTTACTGGGATGCTGCATACGCAGTAAAAACTACTGATGTTCTTGCTTTATTCCGTATTACACCACAACCAGGTGTAGATCCTGTAGAAGCTGCAGCAGCGGTAGCTGGTGAATCGTCTACTGCAACTTGGACAGTTGTATGGACAGATTTATTAACAGCTTGTGACCGTTACCGTGCAAAAGCTTACCGTGTAGATCCAGTTCCAAATGCAACAGATCAATACTTTGCATTTATCGCATACGAATGTGATTTATTCGAAGAAGGTTCATTATCGAACTTAACAGCTTCTATCATTGGTAACGTTTTTGGTTTTAAAGCGGTATCAGCTTTACGTTTAGAAGATATGCGTATTCCTCACTCATATTTAAAAACATTCCAAGGTCCGGCAACAGGTATTGTTGTAGAACGTGAGCGTTTAAATAAATATGGTACTCCATTATTAGGTGCAACAGTAAAACCAAAATTAGGTTTATCTGGTAAAAACTATGGTCGTGTAGTATACGAAGGTTTAAAAGGTGGATTAGATTTCCTAAAAGATGATGAAAACATTAACTCACAACCATTTATGCGTTGGAGAGAACGTTTCTTAAACTGTATGGAAGGTATTAATCGTGCATCTGCAGCGACAGGTGAGGTAAAAGGTTCTTACTTAAACGTTACAGCTGCTACTATGGAAGAAATCTATAAACGTTGTGAGTACGCGAAAGAAGTAGGGTCTGTAATTGTGATGATCGATTTAGTTATGGGTTACACAGCAATTCAAAGTGCTGCAATCTGGGCTCGTGAAAATGATATGATTTTACATTTACACCGTGCAGGTAACTCTACATACGCGCGTCAAAAAAATCATGGTATTAACTTCCGTGTTATTTGTAAATGGATGCGTATGTCTGGTGTAGATCACATTCACGCTGGGACAGTTGTAGGTAAATTAGAAGGTGATCCTTTAATGATTAAAGGTTTCTACGATACATTACGTTTAACTCAATTAGATGTAAACTTACCATACGGTATTTTCTTCGAAATGTCTTGGGCTAGTTTACGTCGTTGTATGCCTGTTGCATCAGGTGGTATTCACTGTGGTCAAATGCACCAATTAGTACACTACTTAGGTGATGACGTAGTATTACAGTTTGGTGGTGGTACAATTGGTCACCCAGATGGTATCCAAGCAGGTGCGACTGCAAACCGTGTTGCTTTAGAAGCAATGATCTTAGCTCGTAACGAAGGTGCTGATTACTTCAACAATGAAGTTGGTCCTGTGATTTTACGCAATGCTGCAAAAACATGTGGTCCTTTACAAACAGCTTTAGATTTATGGAAAGATATTAGTTTCAACTATACATCTACAGATACAGCTGATTTCGCTGCAACACCAACAGCAAACGTATAATTAAGTTACTTTTAAAAA--ATCAAAGGAGTATTCGAATAGTGAGACTTACACAAGGTTGCT--
TCC474-Rbcl-1-Nitzschia.inconspicua -------------------GTGACCGTTACGAATCTGGTGTAATCCCTTATGCTAAAATGGGTTACTGGGATGCTGCATATGCAGTAAAAACTACTGATGTTCTTGCTTTATTCCGTATTACACCACAACCAGGTGTAGATCCTGTAGAAGCTGCAGCAGCGGTAGCTGGTGAATCGTCTACTGCAACTTGGACAGTTGTATGGACAGATTTATTAACAGCTTGTGACCGTTACCGTGCAAAAGCTTACCGTGTAGATCCAGTTCCAAATGCAACAGATCAATACTTTGCATTTATCGCATACGAATGTGATTTATTTGAAGAAGGTTCATTATCGAACTTAACAGCATCTATCATTGGTAACGTTTTTGGTTTTAAAGCGGTATCAGCTTTACGTTTAGAAGATATGCGTATTCCTCACTCATATTTAAAAACATTCCAAGGTCCTGCAACAGGTATTGTTGTAGAACGTGAGCGTTTAAATAAATATGGTACTCCATTATTAGGTGCAACAGTAAAACCAAAATTAGGTTTATCTGGTAAAAACTACGGTCGTGTAGTATACGAAGGTTTAAAAGGTGGATTAGACTTCTTAAAAGATGATGAAAACATTAACTCACAACCATTTATGCGTTGGAGAGAACGTTTCTTAAACTGTATGGAAGGTATTAATCGTGCCTCTGCAGCTACAGGTGAGGTAAAAGGTTCTTACTTAAATGTTACAGCTGCTACTATGGAAGAAATCTACAAACGTTGTGAGTACGCGAAAGAAGTAGGTTCTGTAATTGTGATGATCGATTTAGTTATGGGTTATACAGCAATTCAAAGTGCTGCAATTTGGGCCCGTGAAAATGATATGATTTTACATTTACACCGTGCAGGTAACTCTACATACGCGCGTCAAAAAAATCATGGTATTAACTTCCGTGTTATTTGTAAATGGATGCGTATGTCTGGTGTAGATCACATTCACGCTGGGACAGTTGTAGGTAAATTAGAGGGTGATCCTTTAATGATTAAAGGTTTCTATGATACATTACGTTTAAATCAATTAGATGTAAACTTACCATACGGTCTTTTCTTCGAAATGTCTTGGGCTAGTTTACGTCGTTGTATGCCAGTTGCATCAGGTGGTATTCACTGTGGTCAAATGCACCAACTAGTACACTACTTAGGTGATGACGTAGTATTACAATTTGGTGGTGGTACAATTGGTCACCCAGATGGTATCCAAGCAGGTGCGACTGCAAACCGTGTTGCTTTAGAAGCAATGATCTTAGCTCGTAACGAAGGTGCTGATTACTTCAACAATGAAGTTGGTCCTGTGATTTTACGTAATGCTGCAAAAACATGTGGTCCTTTACAAACAGCTTTAGATTTATGGAAAGATATTAGTTTCAACTATACATCTACAGATACAGCTGATTTCGCTGCAACACCAACAGCAAACGTATAATTAAGTTACTTTTAAAAA--ATCAAAGGAGTATTCGAATAGTGAGACTTACACAAGGTTGCT--
TCC481-Rbcl-1-Nitzschia.inconspicua --------------------TGACCGTTACGAATCTGGTGTAATCCCTTACGCTAAAATGGGTTACTGGGATGCTTCATACGCAGTAAAAACTACTGATGTTCTTGCATTATTCCGTATTACACCACAACCAGGTGTAGATCCTGTAGAAGCAGCTGCAGCAGTAGCTGGTGAATCATCTACAGCAACTTGGACAGTTGTATGGACTGATTTATTAACAGCTTGTGACCGTTACCGTGCAAAAGCATACCGTGTAGATCCAGTTCCAAACGCAACAGATCAATACTTTGCATTTATCGCATACGAATGTGATTTATTCGAAGAAGGTTCGTTAGCTAACTTAACAGCATCTATCATTGGTAACGTTTTTGGTTTCAAAGCTGTATCAGCGTTACGTTTAGAAGACATGCGTATTCCTCACTCATACTTAAAAACATTCCAAGGTCCAGCGACAGGTATTGTTGTAGAGCGTGAGCGTTTAAACAAATACGGTACTCCATTACTAGGTGCAACAGTAAAACCAAAATTAGGTTTATCTGGTAAAAACTATGGTCGTGTAGTATACGAAGGTTTAAAAGGTGGTTTAGACTTCTTAAAAGATGATGAGAACATTAACTCACAACCATTTATGCGTTGGAGAGAGCGTTTCTTAAACTGTATGGAAGGTATTAACCGTGCATCTGCTGCTACAGGTGAGGTAAAAGGTTCTTACTTAAACGTTACAGCTGCTACTATGGAAGAAGTATACAAACGTTGTGAGTATGCTAAAGAAGTAGGTTCTGTAATTGTAATGATCGATTTAGTTATGGGTTACACAGCAATTCAAAGTACTGCTATTTGGGCTCGTGATAACGATATGCTTTTACACTTACACCGTGCAGGTAACTCTACATACGCGCGTCAAAAAAATCATGGTATTAACTTCCGTGTTATTTGTAAATGGATGCGTATGTCTGGTGTAGATCATATTCACGCTGGAACAGTTGTAGGTAAATTAGAAGGTGATCCTTTAATGATTAAAGGTTTCTACGATACTTTACGTTTAACTCAATTAGAAGTAAACTTACCATACGGTCTTTTCTTCGAAATGTCTTGGGCTAGTTTACGTCGTTGTATGCCAGTTGCATCTGGTGGTATTCACTGTGGTCAAATGCACCAATTAGTACACTACTTAGGTGATGACGTAGTATTACAATTCGGTGGTGGTACAATTGGTCACCCAGATGGTATCCAAGCTGGTGCTACTGCAAACCGTGTTGCATTAGAAGCTATGGTATTAGCTCGTAACGAAGGTGCTGACTACTTCAACAACGAAGTGGGTCCACAAATTTTACGCAACGCTGCGAAAACATGTGGTCCTTTACAAACAGCATTAGACTTATGGAAAGATATTAGTTTTAACTACACATCTACAGATACAGCAGATTTCGCTTCAACACCAACAGCAAACGTATAATAAGT-TACTTTTAAAAA--ATTAAAGGAGTATTCGAATAGTGAGACTAACAC-----------
TCC488-Rbcl-1-Nitzschia.inconspicua ------------------------------------------------------------------------------------------------------CTTGCTTTATTCCGTATTACACCACAACCAGGTGTAGATCCTGTAGAAGCTGCAGCAGCAGTAGCTGGTGAATCGTCAACTGCAACTTGGACAGTTGTATGGACGGATTTATTAACAGCTTGTGACCGTTACCGTGCAAAAGCTTACCGTGTTGATCCAGTTCCAAATGCAACAGATCAATACTTTGCGTTTATCGCATACGAATGTGATTTATTCGAAGAAGGTTCTTTAGCGAACTTAACAGCGTCTATCATTGGTAACGTTTTCGGTTTTAAAGCTGTATCAGCTTTACGTTTAGAAGATATGCGTATTCCTCACTCATACTTAAAAACATTCCAAGGTCCTGCAACAGGTATTGTTGTAGAACGTGAGCGTTTAAACAAATACGGTACTCCATTATTAGGTGCAACAGTAAAACCAAAATTAGGTTTATCTGGTAAAAACTATGGTCGTGTAGTATACGAAGGTTTAAAAGGTGGGTTAGACTTCTTAAAAGATGATGAAAACATTAACTCACAACCATTTATGCGTTGGAGAGAACGTTTCTTAAACTGTATGGAAGGTATTAACCGTGCATCTGCTGCTACAGGTGAAGTAAAAGGTTCTTACTTAAACGTTACAGCTGCTACTATGGAAGAAGTATACAAACGTTGTGAGTATGCCAAAGAAGTAGGTTCTGTAATTGTAATGATCGATTTAGTTATGGGTTACACAGCAATTCAAAGTACTGCGATTTGGGCTCGTGAAAACGATATGCTTTTACATTTACACCGTGCAGGTAACTCTACATACGCGCGTCAAAAAAATCATGGTATTAACTTCCGTGTTATTTGTAAATGGATGCGTATGTCAGGTGTAGATCATATTCACGCAGGGACAGTTGTAGGTAAATTAGAAGGTGATCCTTTAATGATTAAAGGTTTCTACGATACATTACGTTTAACTCAATTAGAAGTAAACTTACCATACGGTCTTTTCTTCGAAATGTCATGGGCTAGTTTACGTCGTTGTATGCCAGTTGCATCGGGTGGTATTCACTGTGGTCAAATGCACCAATTAGTATACTACTTAGGTGATGATGTAGTATTACAATTCGGTGGTGGTACAATCGGTCACCCAGACGGTATTCAAGCTGGTGCGACTGCAAACCGTGTTGCTTTAGAAGCAATGGTATTAGCTCGTAACGAAGGTGCTGATTACTTCAATAATGAAGTTGGTCCTGTGATTTTACGCAATGCTGCGAAAACATGTGGTCCTTTACAAACAGCTTTAGATTTATGGAAAGATATTAGTTTCAACTATACATCTACAGATACAGCTGATTTCGCTGCAACACCAACAGCTAACGTATAATTAAGTTACTTTTAAAA-AATTAAA-GGAGTATTCGAATAGTGAGACTAACACAAGGGAA----
TCC498-Rbcl-1-Nitzschia.inconspicua --------------------GTGACCGTTCGAATCTGGTGTAATCCCTTATGCTAAAATGGGTTACTGGGATGCTGCATACGCAGTAAAAACTACTGATGTTCTTGCTTTATTCCGTATTACACCACAACCAGGTGTAGATCCTGTAGAAGCTGCAGCAGCGGTAGCTGGTGAATCGTCTACTGCAACTTGGACAGTTGTATGGACAGATTTATTAACAGCTTGTGACCGTTACCGTGCAAAAGCTTACCGTGTAGATCCAGTTCCAAATGCAACAGATCAATACTTTGCATTTATCGCATACGAATGTGATTTATTCGAAGAAGGTTCATTATCGAACTTAACAGCTTCTATCATTGGTAACGTTTTTGGTTTTAAAGCGGTATCAGCTTTACGTTTAGAAGATATGCGTATTCCTCACTCATATTTAAAAACATTCCAAGGTCCGGCAACAGGTATTGTTGTAGAACGTGAGCGTTTAAATAAATATGGTACTCCATTATTAGGTGCAACAGTAAAACCAAAATTAGGTTTATCTGGTAAAAACTATGGTCGTGTAGTATACGAAGGTTTAAAAGGTGGATTAGATTTCCTAAAAGATGATGAAAACATTAACTCACAACCATTTATGCGTTGGAGAGAACGTTTCTTAAACTGTATGGAAGGTATTAATCGTGCATCTGCAGCGACAGGTGAGGTAAAAGGTTCTTACTTAAACGTTACAGCTGCTACTATGGAAGAAATCTATAAACGTTGTGAGTACGCGAAAGAAGTAGGGTCTGTAATTGTGATGATCGATTTAGTTATGGGTTACACAGCAATTCAAAGTGCTGCAATCTGGGCTCGTGAAAATGATATGATTTTACATTTACACCGTGCAGGTAACTCTACATACGCGCGTCAAAAAAATCATGGTATTAACTTCCGTGTTATTTGTAAATGGATGCGTATGTCTGGTGTAGATCACATTCACGCTGGGACAGTTGTAGGTAAATTAGAAGGTGATCCTTTAATGATTAAAGGTTTCTACGATACATTACGTTTAACTCAATTAGATGTAAACTTACCATACGGTATTTTCTTCGAAATGTCTTGGGCTAGTTTACGTCGTTGTATGCCTGTTGCATCAGGTGGTATTCACTGTGGTCAAATGCACCAATTAGTACACTACTTAGGTGATGACGTAGTATTACAGTTTGGTGGTGGTACAATTGGTCACCCAGATGGTATCCAAGCAGGTGCGACTGCAAACCGTGTTGCTTTAGAAGCAATGATCTTAGCTCGTAACGAAGGTGCTGATTACTTCAACAATGAAGTTGGTCCTGTGATTTTACGCAATGCTGCAAAAACATGTGGTCCTTTACAAACAGCTTTAGATTTATGGAAAGATATTAGTTTCAACTATACATCTACAGATACAGCTGATTTCGCTGCAACACCAACAGCAAACGTATAATTAAGTTACTTTTAAAAA--ATCAAAGGAGTATTCGAATAGTGAGACTAACACAAGGAA-----
TCC606-Rbcl-1-Nitzschia.supralitorea --------------TCAAAGTGA-CCGTTCGAAT-CTGGTGTATTCCATATGCTAAAATGGGTTACTGGGATGCATCATACGCAGTAAAAACTACTGATGTTCTTGCTTTATTCCGTATTACACCACAACCAGGTGTGGATCCTGTAGAAGCAGCAGCTGCAGTAGCTGGTGAATCATCAACAGCAACTTGGACAGTTGTTTGGACTGACTTATTAACAGCTTGTGACCGTTATCGTGCTAAAGCATATCGTGTAGATCCAGTTCCAAATGCAACAGACCAATACTTTGCTTTTATCGCATACGAATGTGATTTATTTGAAGAAGGTTCTTTAGCAAACTTAACAGCATCTATTATCGGTAACGTTTTTGGTTTTAAAGCTGTATCAGCTTTACGTTTAGAAGATATGCGTATTCCTCACTCATACTTAAAAACATTCCAAGGTCCTGCTACAGGTATTGTTGTAGAACGTGAGCGTTTAAACAAATATGGTACACCATTATTAGGTGCAACAGTAAAACCAAAATTAGGTTTATCTGGTAAAAACTATGGTCGTGTAGTATACGAAGGTTTAAAAGGTGGTTTAGACTTCTTAAAAGATGATGAAAACATTAACTCACAACCATTTATGCGTTGGAGAGAACGTTTCTTAAACTGTATGGAAGGTATCAACCGTGCTTCTGCAGCAACAGGTGAAGTTAAAGGTTCTTACTTAAACGTTACAGCTGCTACTATGGAAGAAGTATATAAACGTTGTGAATATGCTAAAGAAGTAGGTTCTGTAATTGTTATGATCGATTTAGTTATGGGTTATACAGCAATTCAAAGTACTGCAATTTGGGCTCGTGAAAACGATATGCTTTTACATTTACACCGTGCAGGTAATTCTACATATGCACGTCAAAAAAATCATGGTATTAACTTCCGTGTTATTTGTAAATGGATGCGTATGTCTGGTGTAGATCATATTCACGCTGGAACAGTTGTAGGTAAATTAGAAGGTGATCCTTTAATGATTAAAGGTTTCTACGATACTTTACGTTTAACTCATTTAGATGTAAACTTACCATATGGTCTTTTCTTCGAAATGTCTTGGGCTAGTTTACGTCGTTGTATGCCAGTTGCGTCAGGTGGTATCCACTGTGGTCAAATGCACCAACTAGTACATTACTTAGGTGATGATGTAGTATTACAATTTGGTGGTGGTACAATTGGTCACCCGGATGGTATTCAAGCTGGTGCTACTGCTAACCGTGTAGCATTAGAAGCTATGGTATTAGCTCGTAACGAAGGTGCTGATTACTTCAATAATGAAGTTGGTCCACAAATTTTACGTAACGCAGCTAAAACATGTGGTCCATTACAAACTGCATTAGATTTATGGAAAGATATTAGTTTCAACTATACATCTACAGACACAGCTGATTTCGCTTCAACACCAACAGCAAACGTTTAATAAAGTTACTTTTAAAAA--ATTAAAGGAGTATTTGAATAGTGAGACTAACACAAGGAA-----
HQ912474-Nitzschia.denticula ---------------------GACCGTTACGAATCTGGTGTAATCCCGTACGCTAAAATGGGTTACTGGGATGCTTCATACGCAGTAAAAACTACTGATGTTCTTGCTTTATTCCGTATTACACCACAACCAGGTGTAGATCCTGTAGAAGCTGCAGCAGCAGTAGCTGGCGAATCGTCAACTGCAACTTGGACAGTTGTATGGACAGATTTATTAACAGCTTGTGACCGTTACCGAGCAAAAGCTTACCGTGTTGACCCAGTTCCAAATGCGACAGACCAATACTTTGCATTTATCGCATACGAATGTGATTTATTCGAAGAAGGTTCATTAGCGAACTTAACAGCGTCTATCATTGGTAACGTTTTTGGTTTTAAAGCTGTATCAGCTTTACGTTTAGAAGATATGCGTATTCCTCACTCATACTTAAAAACATTCCAAGGTCCTGCAACAGGTATTGTTGTAGAACGTGAGCGTTTAAACAAATACGGTACTCCATTATTAGGTGCAACAGTAAAACCAAAATTAGGTTTATCTGGTAAAAACTATGGGCGTGTAGTATACGAAGGTTTAAAAGGTGGATTAGACTTCTTAAAAGATGATGAAAACATCAACTCACAACCATTTATGCGTTGGAGAGAACGTTTCTTAAACTGTATGGAAGGTATTAACCGTGCATCTGCCGCTACAGGGGAAGTAAAAGGTTCTTACTTAAACGTTACAGCTGCTACTATGGAAGAAATCTACAAACGTTGTGAGTATGCTAAAGAAGTAGGTTCTATAGTTGTGATGATCGATTTAGTAATGGGTTACACAGCAATCCAAAGTACTGCTATTTGGGCTCGTGAAAACGATATGCTTTTACATTTACACCGTGCAGGTAACTCTACATACGCGCGTCAAAAAAATCATGGGATTAACTTCCGTGTTATTTGTAAATGGATGCGTATGTCAGGTGTAGATCACATTCACGCTGGGACAGTTGTAGGTAAATTAGAAGGTGATCCTTTAATGATTAAAGGTTTCTATGATACATTACGTTTAACGCAATTAGACGTAAACTTACCATACGGTCTTTTCTTTGAGATGTCATGGGCTAGTTTACGTCGTTGTATGCCAGTTGCATCCGGTGGTATTCACTGTGGTCAAATGCACCAATTAGTTTACTATTTAGGTGATGACGTAGTATTACAATTCGGTGGTGGTACAATCGGTCACCCCGATGGTATTCAAGCAGGTGCGACTGCAAACCGTGTTGCTTTAGAATCAATGGTCTTAGCTCGTAATGAAGGTGCTGATTACTTCAACAATGAAGTTGGTCCTGTTATTTTACGCAATGCTGCTAAAACATGTGGTCCTTTACAAACAGCTTTAGATTTATGGAAAGATATTAGTTTTAACTATACATCTACAGATACAGCTGATTTCGCTGCAACACCAACAGCAAACGTATAA----------------------------------------------------------------
HF675062-Nitzschia.cf..aequorea ---------------------------------------GTAATCCCTTACGCTAAAATGGGTTACTGGGATGCTTCATACGCAGTAAAAACTACTGATGTTCTTGCTTTATTCCGTATTACACCACAACCAGGTGTGGATCCTGTAGAAGCTGCTGCTGCAGTAGCTGGTGAATCTTCAACAGCAACTTGGACAGTTGTATGGACTGATTTATTAACAGCTTGTGACCGTTACCGTGCTAAAGCTTACCGTGTAGATCCAGTTCCAAATTCACCAGATGTATACTTTGCTTTCATCGCATACGAATGTGATTTATTTGAAGAAGGTTCTTTAGCTAACTTAACAGCATCTATCATTGGTAACGTTTTTGGTTTTAAAGCTGTATCAGCTTTACGTTTAGAAGATATGCGTATTCCTCACTCATACTTAAAAACATTCCAAGGTCCTGCTACAGGTATCATTGTAGAACGTGAACGTTTAAACAAATACGGTGCTCCATTATTAGGTGCAACAGTAAAACCAAAATTAGGTTTATCTGGTAAAAACTATGGTCGTGTAGTATACGAAGGTTTAAAAGGTGGTTTAGACTTCTTAAAAGATGATGAAAACATTAACTCACAACCATTTATGCGTTGGAGAGAGCGTTTCTTAAACTGTATGGAAGGTATCAACCGTGCTTCTGCTGCTACAGGTGAAGTAAAAGGTTCTTACTTAAACGTTACAGCTGCTACTATGGAAGAAGTTTACAAACGTTGTGAATATGCAAAAGAAGTAGGTTCTATCATTGTAATGATCGATTTAGTTATGGGTTACACAGCAATTCAAAGTACTGCACTTTGGGCTCGTGAAAATGATATGCTTTTACACTTACACCGTGCAGGTAACTCTACATACGCTCGTCAAAAAAATCATGGTATTAACTTCCGTGTTATTTGTAAATGGATGCGTATGTCTGGTGTAGATCACATCCACGCTGGAACAGTTGTAGGTAAATTAGAAGGTGATCCTTTAATGATTAAAGGTTTCTACGATGTTTTACGTTTAACTCACTTAGATGTTAACTTACCATATGGTCTTTTCTTCGAAATGTCTTGGGCTAGTTTACGTCGTTGTATGCCAGTTGCATCTGGTGGTATTCACTGTGGTCAAATGCACCAATTAATCCACTACTTAGGTGATGACGTAGTATTACAATTCGGTGGTGGTACAATTGGTCACCCAGATGGTATCCAAGCAGGTGCTACTGCAAACCGTGTTGCTTTAGAAGCTATGGTTTTAGCTCGTAACGAAGGTGCTGATTACTTCAACCAAGAAGTTGGTCCACAAATTTTACGCAACGCTGCAAAAACATGTGGTCCGTTACAAACAGCATTAGACTTATGGAAAGATATCAGCTTCAACTACACATCTACAGATACAGCTGATTTCGCTTCAACACCGACAGCAAACGTATAATAAGT-TACTTT----------------------------------------------------
HF675071-Nitzschia.inconspicua -----------------AAGTGACCGTTACGAATCTGGTGTAATCCCTTACGCTAAAATGGGTTACTGGGATGCTTCATACGCAGTAAAAACTACTGATGTTCTTGCTTTATTCCGTATTACACCACAACCAGGTGTAGATCCTGTAGAAGCTGCTGCTGCAGTAGCTGGTGAATCGTCAACTGCAACTTGGACAGTTGTATGGACGGATTTATTAACAGCTTGTGACCGTTACCGTGCAAAAGCTTACCGTGTAGATCCAGTTCCAAGCGCAACTGATCAATACTTTGCATTTATCGCATACGAATGTGATTTATTCGAAGAAGGTTCATTAGCAAACTTAACAGCGTCTATCATTGGTAACGTTTTTGGTTTCAAAGCTGTATCAGCTTTACGTTTAGAAGATATGCGTATTCCTCACTCATACTTAAAAACATTCCAAGGTCCTGCAACAGGTATCGTTGTAGAACGTGAGCGTTTAAACAAATACGGTACTCCATTATTAGGTGCAACAGTAAAACCAAAATTAGGTTTATCTGGTAAAAACTATGGTCGTGTAGTATACGAAGGTTTAAAAGGTGGTTTAGACTTCTTAAAAGATGATGAAAACATTAACTCACAACCATTCATGCGTTGGAGAGAACGTTTCTTAAACTGTATGGAAGGTATTAACCGTGCTGCTGCTGCTACAGGTGAAGTAAAAGGTTCTTACTTAAATGTTACAGCTGCAACTATGGAAGAAGTGTACAAACGTTGTGAGTACGCTAAAGAAGTAGGTTCTGTAATTGTGATGATCGATTTAGTTATGGGTTACACAGCAATTCAAAGTGCTGCAATCTGGGCTCGTGAAAATGATATGCTTTTACATTTACACCGTGCCGGTAACTCTACATATGCACGTCAAAAAAATCATGGTATTAACTTCCGTGTTATTTGTAAATGGATGCGTATGTCAGGTGTAGATCACATTCACGCTGGAACAGTTGTAGGTAAATTAGAAGGTGATCCTTTAATGATTAAAGGTTTCTACGATACATTACGTTTAACTCAGTTAGAAGTAAACTTACCATATGGTCTTTTCTTCGAAATGTCTTGGGCTAGTTTACGTCGTTGTATGCCAGTTGCTTCAGGTGGTATTCACTGTGGTCAAATGCACCAATTAGTACATTACTTAGGTGATGACGTAGTATTACAATTCGGTGGTGGTACAATTGGTCACCCAGATGGGATCCAAGCTGGTGCTACTGCAAACCGTGTTGCTTTAGAAGCAATGGTTTTAGCTCGTAACGAAGGTGCTGATTACTTCAACAATGAAGTTGGTCCTGTAATTTTACGAAACGCTGCGAAAACATGTGGTCCTCTACAAACAGCTTTAGATTTATGGAAAGATATTAGTTTCAACTATACATCTACAGATACAGCTGATTTCGCTGCAACACCAACAGCAAACGTATAATTAAGT----------------------------------------------------------
HF675072-Nitzschia.inconspicua -------------------------------------------------------------------------------------TAAAAACTACTGATGTTCTTGCTTTATTCCGTATTACACCACAACCAGGTGTAGATCCTGTAGAAGCTGCTGCTGCAGTAGCTGGTGAATCGTCAACTGCAACTTGGACAGTTGTATGGACGGATTTATTAACAGCTTGTGACCGTTACCGTGCAAAAGCTTACCGTGTAGATCCAGTTCCAAGCGCAACTGATCAATACTTTGCATTTATCGCATACGAATGTGATTTATTCGAAGAAGGTTCATTAGCAAACTTAACAGCGTCTATCATTGGTAACGTTTTTGGTTTCAAAGCTGTATCAGCTTTACGTTTAGAAGATATGCGTATTCCTCACTCATACTTAAAAACATTCCAAGGTCCTGCAACAGGTATCGTTGTAGAACGTGAGCGTTTAAACAAATACGGTACTCCATTATTAGGTGCAACAGTAAAACCAAAATTAGGTTTATCTGGTAAAAACTATGGTCGTGTAGTATACGAAGGTTTAAAAGGTGGTTTAGACTTCTTAAAAGATGATGAAAACATTAACTCACAACCATTCATGCGTTGGAGAGAACGTTTCTTAAACTGTATGGAAGGTATTAACCGTGCTGCTGCTGCTACAGGTGAAGTAAAAGGTTCTTACTTAAATGTTACAGCTGCAACTATGGAAGAAGTGTACAAACGTTGTGAGTACGCTAAAGAAGTAGGTTCTGTAATTGTGATGATCGATTTAGTTATGGGTTACACAGCAATTCAAAGTGCTGCAATCTGGGCTCGTGAAAATGATATGCTTTTACATTTACACCGTGCCGGTAACTCTACATATGCACGTCAAAAAAATCATGGTATTAACTTCCGTGTTATTTGTAAATGGATGCGTATGTCAGGTGTAGATCACATTCACGCTGGAACAGTTGTAGGTAAATTAGAAGGTGATCCTTTAATGATTAAAGGTTTCTACGATACATTACGTTTAACTCAGTTAGAAGTAAACTTACCATATGGTCTTTTCTTCGAAATGTCTTGGGCTAGTTTACGTCGTTGTATGCCAGTTGCTTCAGGTGGTATTCACTGTGGTCAAATGCACCAATTAGTACATTACTTAGGTGATGACGTAGTATTACAATTCGGTGGTGGTACAATTGGTCACCCAGATGGGATCCAAGCTGGTGCTACTGCAAACCGTGTTGCTTTAGAAGCAATGGTTTTAGCTCGTAACGAAGGTGCTGATTACTTCAACAATGAAGTTGGTCCTGTAATTTTACGAAACGCTGCGAAAACATGTGGTCCTCTACAAACAGCTTTAGATTTATGGAAAGATATTAGTTTCAACTATACATCTACAGATACAGCTGATTTCGCTGCAACACCAACAGCAAACGTATAATTTAAGTTACTTTTAAAA-AATTAAAGGAGTATTCGAATAGTGAG-------------------
HF675073-Nitzschia.inconspicua ---------------------------------------GTAATCCCTTACGCTAAAATGGGTTACTGGGATGCTTCATACGCAGTAAAAACTACTGATGTTCTTGCTTTATTCCGTATTACACCACAACCAGGTGTAGATCCTGTAGAAGCTGCTGCTGCAGTAGCTGGTGAATCGTCAACTGCAACTTGGACAGTTGTATGGACGGATTTATTAACAGCTTGTGACCGTTACCGTGCAAAAGCTTACCGTGTAGATCCAGTTCCAAGCGCAACTGATCAATACTTTGCATTTATCGCATACGAATGTGATTTATTCGAAGAAGGTTCATTAGCAAACTTAACAGCGTCTATCATTGGTAACGTTTTTGGTTTCAAAGCTGTATCAGCTTTACGTTTAGAAGATATGCGTATTCCTCACTCATACTTAAAAACATTCCAAGGTCCTGCAACAGGTATCGTTGTAGAACGTGAGCGTTTAAACAAATACGGTACTCCATTATTAGGTGCAACAGTAAAACCAAAATTAGGTTTATCTGGTAAAAACTATGGTCGTGTAGTATACGAAGGTTTAAAAGGTGGTTTAGACTTCTTAAAAGATGATGAAAACATTAACTCACAACCATTCATGCGTTGGAGAGAACGTTTCTTAAACTGTATGGAAGGTATTAACCGTGCTGCTGCTGCTACAGGTGAAGTAAAAGGTTCTTACTTAAATGTTACAGCTGCAACTATGGAAGAAGTGTACAAACGTTGTGAGTACGCTAAAGAAGTAGGTTCTGTAATTGTGATGATCGATTTAGTTATGGGTTACACAGCAATTCAAAGTGCTGCAATCTGGGCTCGTGAAAATGATATGCTTTTACATTTACACCGTGCCGGTAACTCTACATATGCACGTCAAAAAAATCATGGTATTAACTTCCGTGTTATTTGTAAATGGATGCGTATGTCAGGTGTAGATCACATTCACGCTGGAACAGTTGTAGGTAAATTAGAAGGTGATCCTTTAATGATTAAAGGTTTCTACGATACATTACGTTTAACTCAGTTAGAAGTAAACTTACCATATGGTCTTTTCTTCGAAATGTCTTGGGCTAGTTTACGTCGTTGTATGCCAGTTGCTTCAGGTGGTATTCACTGTGGTCAAATGCACCAATTAGTACATTACTTAGGTGATGACGTAGTATTACAATTCGGTGGTGGTACAATTGGTCACCCAGATGGGATCCAAGCTGGTGCTACTGCAAACCGTGTTGCTTTAGAAGCAATGGTTTTAGCTCGTAACGAAGGTGCTGATTACTTCAACAATGAAGTTGGTCCTGTAATTTTACGAAACGCTGCGAAAACATGTGGTCCTCTACAAACAGCTTTAGATTTAT------------------------------------------------------------------------------------------------------------------------------------------
HF675074-Nitzschia.inconspicua GAACGGACTCGAATTAAAAGTGACCGTTACGAATCTGGTGTAATCCCTTACGCTAAAATGGGTTACTGGGATGCTTCATACGCAGTAAAAACTACTGATGTTCTTGCTTTATTCCGTATTACACCACAACCAGGTGTAGATCCTGTGGAAGCTGCTGCAGCAGTAGCTGGTGAATCATCTACTGCAACTTGGACCGTTGTATGGACGGATTTATTAACAGCTTGTGACCGTTACCGTGCAAAAGCTTACCGTGTAGATCCAGTTCCAAATGCAACAGATCAATACTTTGCATTTATCGCATACGAATGTGATTTATTCGAAGAAGGTTCATTATCGAACTTAACAGCATCAATCATTGGTAACGTTTTTGGTTTTAAAGCTGTATCAGCTTTACGTTTAGAAGATATGCGTATTCCTCACTCATATTTAAAAACATTCCAAGGTCCTGCAACAGGTATTGTTGTAGAACGTGAGCGTTTAAACAAATACGGTACACCATTATTAGGTGCAACAGTAAAACCAAAATTAGGTTTATCTGGTAAAAACTATGGTCGTGTAGTATACGAAGGTTTAAAAGGTGGATTAGACTTTTTAAAAGATGATGAAAACATTAACTCACAACCATTTATGCGTTGGAGAGAGCGTTTCTTAAACTGTATGGAAGGTATTAACCGTGCATCTGCTGCTACAGGTGAAGTAAAAGGTTCTTACTTAAATGTTACAGCTGCTACTATGGAAGAAATCTACAAACGTTGTGAATATGCAAAAGAAGTAGGTTCAGTAATTGTGATGATCGATTTAGTTATGGGTTACACAGCAATTCAAAGTGCTGCAATTTGGGCTCGTGATAACGATATGATCTTACACTTACACCGTGCAGGTAACTCTACATACGCGCGTCAAAAAAATCATGGTATTAATTTCCGTGTTATTTGTAAATGGATGCGTATGTCTGGTGTAGATCACATTCACGCTGGGACAGTTGTAGGTAAGTTAGAAGGTGATCCTTTAATGATTAAAGGTTTCTACGATACATTACGTTTAACTCAATTAGAAGTAAACTTACCATATGGTCTTTTCTTCGAAATGTCTTGGGCTAGTTTACGTCGTTGTATGCCAGTTGCATCAGGTGGTATTCACTGTGGTCAAATGCACCAATTAGTACACTACTTAGGTGATGACGTAGTATTACAATTTGGTGGTGGTACAATTGGTCACCCAGATGGTATCCAAGCTGGGGCAACTGCAAACCGTGTTGCTTTAGAAGCGATGATCTTAGCTCGTAATGAAGGTGCTGATTACTTCAATAATGAAGTTGGTCCTGTGATTTTACGCAATGCGGCAAAAACATGTGGTCCTTTACAAACAGCTTTAGATTTATGGAAAGATATTAGTTTCAACTACACATCTACAGATACAGCTGATTTCGCTGCAACACCAACAGCAAACGTATAATTAAGT----------------------------------------------------------
HF675075-Nitzschia.inconspicua -----------------------------CGAATCTGGTGTAATCCCTTACGCTAAAATGGGTTACTGGGATGCTTCATACGCAGTAAAAACTACTGATGTTCTTGCTTTATTCCGTATTACACCACAACCAGGTGTAGATCCTGTGGAAGCTGCTGCAGCAGTAGCTGGTGAATCATCTACTGCAACTTGGACCGTTGTATGGACGGATTTATTAACAGCTTGTGACCGTTACCGTGCAAAAGCTTACCGTGTAGATCCAGTTCCAAATGCAACAGATCAATACTTTGCATTTATCGCATACGAATGTGATTTATTCGAAGAAGGTTCATTATCGAACTTAACAGCATCAATCATTGGTAACGTTTTTGGTTTTAAAGCTGTATCAGCTTTACGTTTAGAAGATATGCGTATTCCTCACTCATATTTAAAAACATTCCAAGGTCCTGCAACAGGTATTGTTGTAGAACGTGAGCGTTTAAACAAATACGGTACACCATTATTAGGTGCAACAGTAAAACCAAAATTAGGTTTATCTGGTAAAAACTATGGTCGTGTAGTATACGAAGGTTTAAAAGGTGGATTAGACTTTTTAAAAGATGATGAAAACATTAACTCACAACCATTTATGCGTTGGAGAGAGCGTTTCTTAAACTGTATGGAAGGTATTAACCGTGCATCTGCTGCTACAGGTGAAGTAAAAGGTTCTTACTTAAATGTTACAGCTGCTACTATGGAAGAAATCTACAAACGTTGTGAATATGCAAAAGAAGTAGGTTCAGTAATTGTGATGATCGATTTAGTTATGGGTTACACAGCAATTCAAAGTGCTGCAATTTGGGCTCGTGATAACGATATGATCTTACACTTACACCGTGCAGGTAACTCTACATACGCGCGTCAAAAAAATCATGGTATTAATTTCCGTGTTATTTGTAAATGGATGCGTATGTCTGGTGTAGATCACATTCACGCTGGGACAGTTGTAGGTAAGTTAGAAGGTGATCCTTTAATGATTAAAGGTTTCTACGATACATTACGTTTAACTCAATTAGAAGTAAACTTACCATATGGTCTTTTCTTCGAAATGTCTTGGGCTAGTTTACGTCGTTGTATGCCAGTTGCATCAGGTGGTATTCACTGTGGTCAAATGCACCAATTAGTACACTACTTAGGTGATGACGTAGTATTACAATTTGGTGGTGGTACAATTGGTCACCCAGATGGTATCCAAGCTGGGGCAACTGCAAACCGTGTTGCTTTAGAAGCGATGATCTTAGCTCGTAATGAAGGTGCTGATTACTTCAATAATGAAGTTGGTCCTGTGATTTTACGCAATGCGGCAAAAACATGTGGTCCTTTACAAACAGCTTTAGATTTATGGAAAGATATTAGTTTCAACTACACATCTACAGATACAGCTGATTTCGCTGCAACACCAACAGCAAACGTATAATTAAGTTACTT-----------------------------------------------------
HF675076-Nitzschia.inconspicua -------------------------------------------TCCCTTACGCTAAAATGGGTTACTGGGATGCTTC--ATAGCGTAAAAACTACTGATGTTCTTGCTTTATTCCGTATTACACCACAACCAGGTGTAGATCCTGTGGAAGCTGCTGCAGCAGTAGCTGGTGAATCATCTACTGCAACTTGGACCGTTGTATGGACGGATTTATTAACAGCTTGTGACCGTTACCGTGCAAAAGCTTACCGTGTAGATCCAGTTCCAAATGCAACAGATCAATACTTTGCATTTATCGCATACGAATGTGATTTATTCGAAGAAGGTTCATTATCGAACTTAACAGCATCAATCATTGGTAACGTTTTTGGTTTTAAAGCTGTATCAGCTTTACGTTTAGAAGATATGCGTATTCCTCACTCATATTTAAAAACATTCCAAGGTCCTGCAACAGGTATTGTTGTAGAACGTGAGCGTTTAAACAAATACGGTACACCATTATTAGGTGCAACAGTAAAACCAAAATTAGGTTTATCTGGTAAAAACTATGGTCGTGTAGTATACGAAGGTTTAAAAGGTGGATTAGACTTTTTAAAAGATGATGAAAACATTAACTCACAACCATTTATGCGTTGGAGAGAGCGTTTCTTAAACTGTATGGAAGGTATTAACCGTGCATCTGCTGCTACAGGTGAAGTAAAAGGTTCTTACTTAAATGTTACAGCTGCTACTATGGAAGAAATCTACAAACGTTGTGAATATGCAAAAGAAGTAGGTTCAGTAATTGTGATGATCGATTTAGTTATGGGTTACACAGCAATTCAAAGTGCTGCAATTTGGGCTCGTGATAACGATATGATCTTACACTTACACCGTGCAGGTAACTCTACATACGCGCGTCAAAAAAATCATGGTATTAATTTCCGTGTTATTTGTAAATGGATGCGTATGTCTGGTGTAGATCACATTCACGCTGGGACAGTTGTAGGTAAGTTAGAAGGTGATCCTTTAATGATTAAAGGTTTCTACGATACATTACGTTTAACTCAATTAGAAGTAAACTTACCATATGGTCTTTTCTTCGAAATGTCTTGGGCTAGTTTACGTCGTTGTATGCCAGTTGCATCAGGTGGTATTCACTGTGGTCAAATGCACCAATTAGTACACTACTTAGGTGATGACGTAGTATTACAATTTGGTGGTGGTACAATTGGTCACCCAGATGGTATCCAAGCTGGGGCAACTGCAAACCGTGTTGCTTTAGAAGCGATGATCTTAGCTCGTAATGAAGGTGCTGATTACTTCAATAATGAAGTTGGTCCTGTGATTTTACGCAATGCGGCAAAAACATGTGGTCCTTTACAAACAGCTTTAGATTTATGGAAAGATATTAGTTTCAACTACACATCTACAGATACAGCTGATTTCGCTGCAACACCAACAGCAAACGTATAATTAAGTTACT------------------------------------------------------
HF675077-Nitzschia.inconspicua GAACGGACTCGAATTAAAAGTGACCGTTACGAATCTGGTGTAATCCCTTACGCTAAAATGGGTTACTGGGATGCTTCATACGCAGTAAAAACTACTGATGTTCTTGCTTTATTCCGTATTACACCACAACCAGGTGTAGATCCTGTGGAAGCTGCTGCAGCAGTAGCTGGTGAATCATCTACTGCAACTTGGACCGTTGTATGGACGGATTTATTAACAGCTTGTGACCGTTACCGTGCAAAAGCTTACCGTGTAGATCCAGTTCCAAATGCAACAGATCAATACTTTGCATTTATCGCATACGAATGTGATTTATTCGAAGAAGGTTCATTATCGAACTTAACAGCATCAATCATTGGTAACGTTTTTGGTTTTAAAGCTGTATCAGCTTTACGTTTAGAAGATATGCGTATTCCTCACTCATATTTAAAAACATTCCAAGGTCCTGCAACAGGTATTGTTGTAGAACGTGAGCGTTTAAACAAATACGGTACACCATTATTAGGTGCAACAGTAAAACCAAAATTAGGTTTATCTGGTAAAAACTATGGTCGTGTAGTATACGAAGGTTTAAAAGGTGGATTAGACTTTTTAAAAGATGATGAAAACATTAACTCACAACCATTTATGCGTTGGAGAGAGCGTTTCTTAAACTGTATGGAAGGTATTAACCGTGCATCTGCTGCTACAGGTGAAGTAAAAGGTTCTTACTTAAATGTTACAGCTGCTACTATGGAAGAAATCTACAAACGTTGTGAATATGCAAAAGAAGTAGGTTCAGTAATTGTGATGATCGATTTAGTTATGGGTTACACAGCAATTCAAAGTGCTGCAATTTGGGCTCGTGATAACGATATGATCTTACACTTACACCGTGCAGGTAACTCTACATACGCGCGTCAAAAAAATCATGGTATTAATTTCCGTGTTATTTGTAAATGGATGCGTATGTCTGGTGTAGATCACATTCACGCTGGGACAGTTGTAGGTAAGTTAGAAGGTGATCCTTTAATGATTAAAGGTTTCTACGATACATTACGTTTAACTCAATTAGAAGTAAACTTACCATATGGTCTTTTCTTCGAAATGTCTTGGGCTAGTTTACGTCGTTGTATGCCAGTTGCATCAGGTGGTATTCACTGTGGTCAAATGCACCAATTAGTACACTACTTAGGTGATGACGTAGTATTACAATTTGGTGGTGGTACAATTGGTCACCCAGATGGTATCCAAGCTGGGGCAACTGCAAACCGTGTTGCTTTAGAAGCGATGATCTTAGCTCGTAATGAAGGTGCTGATTACTTCAATAATGAAGTTGGTCCTGTGATTTTACGCAATGCGGCAAAAACATGTGGTCCTTTACAAACAGCTTTAGATTTATGGAAAGATATTAGTTTCAA-----------------------------------------------------------------------------------------------------------------------
HF675078-Nitzschia.inconspicua --------------------------------ATCTGGTGTAATCCCTTACGCTAAAATGGGTTACTGGGATGCTTCATACGCAGTAAAAACTACTGATGTTCTTGCTTTATTCCGTATTACACCACAACCAGGTGTAGATCCTGTGGAAGCTGCTGCAGCAGTAGCTGGTGAATCATCTACTGCAACTTGGACCGTTGTATGGACGGATTTATTAACAGCTTGTGACCGTTACCGTGCAAAAGCTTACCGTGTAGATCCAGTTCCAAATGCAACAGATCAATACTTTGCATTTATCGCATACGAATGTGATTTATTCGAAGAAGGTTCATTATCGAACTTAACAGCATCAATCATTGGTAACGTTTTTGGTTTTAAAGCTGTATCAGCTTTACGTTTAGAAGATATGCGTATTCCTCACTCATATTTAAAAACATTCCAAGGTCCTGCAACAGGTATTGTTGTAGAACGTGAGCGTTTAAACAAATACGGTACACCATTATTAGGTGCAACAGTAAAACCAAAATTAGGTTTATCTGGTAAAAACTATGGTCGTGTAGTATACGAAGGTTTAAAAGGTGGATTAGACTTTTTAAAAGATGATGAAAACATTAACTCACAACCATTTATGCGTTGGAGAGAGCGTTTCTTAAACTGTATGGAAGGTATTAACCGTGCATCTGCTGCTACAGGTGAAGTAAAAGGTTCTTACTTAAATGTTACAGCTGCTACTATGGAAGAAATCTACAAACGTTGTGAATATGCAAAAGAAGTAGGTTCAGTAATTGTGATGATCGATTTAGTTATGGGTTACACAGCAATTCAAAGTGCTGCAATTTGGGCTCGTGATAACGATATGATCTTACACTTACACCGTGCAGGTAACTCTACATACGCGCGTCAAAAAAATCATGGTATTAATTTCCGTGTTATTTGTAAATGGATGCGTATGTCTGGTGTAGATCACATTCACGCTGGGACAGTTGTAGGTAAGTTAGAAGGTGATCCTTTAATGATTAAAGGTTTCTACGATACATTACGTTTAACTCAATTAGAAGTAAACTTACCATATGGTCTTTTCTTCGAAATGTCTTGGGCTAGTTTACGTCGTTGTATGCCAGTTGCATCAGGTGGTATTCACTGTGGTCAAATGCACCAATTAGTACACTACTTAGGTGATGACGTAGTATTACAATTTGGTGGTGGTACAATTGGTCACCCAGATGGTATCCAAGCTGGGGCAACTGCAAACCGTGTTGCTTTAGAAGCGATGATCTTAGCTCGTAATGAAGGTGCTGATTACTTCAATAATGAAGTTGGTCCTGTGATTTTACGCAATGCGGCAAAAACATGTGGTCCTTTACAAACAGCTTTAGATTTATGGAAAGATATTAGTTTCAACTACACATCTACAGATACAGCTGATTTCGCTGCAACACCAACAGCAAACGTATAATTAAGTACTTT-----------------------------------------------------
HF675079-Nitzschia.inconspicua -----------------------------CGAATCTGGTGTAATCCCTTACGCTAAAATGGGTTACTGGGATGCTTCATACGCAGTAAAAACTACTGATGTTCTTGCTTTATTCCGTATTACACCACAACCAGGTGTAGATCCTGTGGAAGCTGCTGCAGCAGTAGCTGGTGAATCATCTACTGCAACTTGGACCGTTGTATGGACGGATTTATTAACAGCTTGTGACCGTTACCGTGCAAAAGCTTACCGTGTAGATCCAGTTCCAAATGCAACAGATCAATACTTTGCATTTATCGCATACGAATGTGATTTATTCGAAGAAGGTTCATTATCGAACTTAACAGCATCAATCATTGGTAACGTTTTTGGTTTTAAAGCTGTATCAGCTTTACGTTTAGAAGATATGCGTATTCCTCACTCATATTTAAAAACATTCCAAGGTCCTGCAACAGGTATTGTTGTAGAACGTGAGCGTTTAAACAAATACGGTACACCATTATTAGGTGCAACAGTAAAACCAAAATTAGGTTTATCTGGTAAAAACTATGGTCGTGTAGTATACGAAGGTTTAAAAGGTGGATTAGACTTTTTAAAAGATGATGAAAACATTAACTCACAACCATTTATGCGTTGGAGAGAGCGTTTCTTAAACTGTATGGAAGGTATTAACCGTGCATCTGCTGCTACAGGTGAAGTAAAAGGTTCTTACTTAAATGTTACAGCTGCTACTATGGAAGAAATCTACAAACGTTGTGAATATGCAAAAGAAGTAGGTTCAGTAATTGTGATGATCGATTTAGTTATGGGTTACACAGCAATTCAAAGTGCTGCAATTTGGGCTCGTGATAACGATATGATCTTACACTTACACCGTGCAGGTAACTCTACATACGCGCGTCAAAAAAATCATGGTATTAATTTCCGTGTTATTTGTAAATGGATGCGTATGTCTGGTGTAGATCACATTCACGCTGGGACAGTTGTAGGTAAGTTAGAAGGTGATCCTTTAATGATTAAAGGTTTCTACGATACATTACGTTTAACTCAATTAGAAGTAAACTTACCATATGGTCTTTTCTTCGAAATGTCTTGGGCTAGTTTACGTCGTTGTATGCCAGTTGCATCAGGTGGTATTCACTGTGGTCAAATGCACCAATTAGTACACTACTTAGGTGATGACGTAGTATTACAATTTGGTGGTGGTACAATTGGTCACCCAGATGGTATCCAAGCTGGGGCAACTGCAAACCGTGTTGCTTTAGAAGCGATGATCTTAGCTCGTAATGAAGGTGCTGATTACTTCAATAATGAAGTTGGTCCTGTGATTTTACGCAATGCGGCAAAAACATGTGGTCCTTTACAAACAGCTTTAGATTTATGGAAAGATATTAGTTTCAACTACACATCTACAGATACAGCTGATTTCGCTGCAACACCAACAGCAAACGTATAATTAAGT----------------------------------------------------------
HF675080-Nitzschia.inconspicua -----------------------------CGAATCTGGTGTAATCCCTTACGCTAAAATGGGTTACTGGGATGCTTCATACGCAGTAAAAACTACTGATGTTCTTGCTTTATTCCGTATTACACCACAACCAGGTGTAGATCCTGTGGAAGCTGCTGCAGCAGTAGCTGGTGAATCATCTACTGCAACTTGGACCGTTGTATGGACGGATTTATTAACAGCTTGTGACCGTTACCGTGCAAAAGCTTACCGTGTAGATCCAGTTCCAAATGCAACAGATCAATACTTTGCATTTATCGCATACGAATGTGATTTATTCGAAGAAGGTTCATTATCGAACTTAACAGCATCAATCATTGGTAACGTTTTTGGTTTTAAAGCTGTATCAGCTTTACGTTTAGAAGATATGCGTATTCCTCACTCATATTTAAAAACATTCCAAGGTCCTGCAACAGGTATTGTTGTAGAACGTGAGCGTTTAAACAAATACGGTACACCATTATTAGGTGCAACAGTAAAACCAAAATTAGGTTTATCTGGTAAAAACTATGGTCGTGTAGTATACGAAGGTTTAAAAGGTGGATTAGACTTTTTAAAAGATGATGAAAACATTAACTCACAACCATTTATGCGTTGGAGAGAGCGTTTCTTAAACTGTATGGAAGGTATTAACCGTGCATCTGCTGCTACAGGTGAAGTAAAAGGTTCTTACTTAAATGTTACAGCTGCTACTATGGAAGAAATCTACAAACGTTGTGAATATGCAAAAGAAGTAGGTTCAGTAATTGTGATGATCGATTTAGTTATGGGTTACACAGCAATTCAAAGTGCTGCAATTTGGGCTCGTGATAACGATATGATTTTACACTTACACCGTGCAGGTAACTCTACATACGCGCGTCAAAAAAATCATGGTATTAATTTCCGTGTTATTTGTAAATGGATGCGTATGTCTGGTGTAGATCACATTCACGCTGGGACAGTTGTAGGTAAGTTAGAAGGTGATCCTTTAATGATTAAAGGTTTCTACGATACATTACGTTTAACTCAATTAGAAGTAAACTTACCATATGGTCTTTTCTTCGAAATGTCTTGGGCTAGTTTACGTCGTTGTATGCCAGTTGCATCAGGTGGTATTCACTGTGGTCAAATGCACCAATTAGTACACTACTTAGGTGATGACGTAGTATTACAATTTGGTGGTGGTACAATTGGTCACCCAGATGGTATCCAAGCTGGGGCAACTGCAAACCGTGTTGCTTTAGAAGCGATGATCTTAGCTCGTAATGAAGGTGCTGATTACTTCAATAATGAAGTTGGTCCTGTGATTTTACGCAATGCGGCAAAAACATGTGGTCCTTTACAAACAGCTTTAGATTTATGGAAAGATATTAGTTTCAACTACACATCTACAGATACAGCTGATTTCGCTGCAACACCAACAGCAAACGTATAATTAAGT----------------------------------------------------------
HF675081-Nitzschia.inconspicua ----------------------------------------TAATCCCTTACGCTAAAATGGGTTACTGGGATGCTTCATACGCAGTAAAAACTACTGATGTTCTTGCTTTATTCCGTATTACACCACAACCAGGTGTAGATCCTGTGGAAGCTGCTGCAGCAGTAGCTGGTGAATCATCTACTGCAACTTGGACCGTTGTATGGACGGATTTATTAACAGCTTGTGACCGTTACCGTGCAAAAGCTTACCGTGTAGATCCAGTTCCAAATGCAACAGATCAATACTTTGCATTTATCGCATACGAATGTGATTTATTCGAAGAAGGTTCATTATCGAACTTAACAGCATCAATCATTGGTAACGTTTTTGGTTTTAAAGCTGTATCAGCTTTACGTTTAGAAGATATGCGTATTCCTCACTCATATTTAAAAACATTCCAAGGTCCTGCAACAGGTATTGTTGTAGAACGTGAGCGTTTAAACAAATACGGTACACCATTATTAGGTGCAACAGTAAAACCAAAATTAGGTTTATCTGGTAAAAACTATGGTCGTGTAGTATACGAAGGTTTAAAAGGTGGATTAGACTTTTTAAAAGATGATGAAAACATTAACTCACAACCATTTATGCGTTGGAGAGAGCGTTTCTTAAACTGTATGGAAGGTATTAACCGTGCATCTGCTGCTACAGGTGAAGTAAAAGGTTCTTACTTAAATGTTACAGCTGCTACTATGGAAGAAATCTACAAACGTTGTGAATATGCAAAAGAAGTAGGTTCAGTAATTGTGATGATCGATTTAGTTATGGGTTACACAGCAATTCAAAGTGCTGCAATTTGGGCTCGTGATAACGATATGATTTTACACTTACACCGTGCAGGTAACTCTACATACGCGCGTCAAAAAAATCATGGTATTAATTTCCGTGTTATTTGTAAATGGATGCGTATGTCTGGTGTAGATCACATTCACGCTGGGACAGTTGTAGGTAAGTTAGAAGGTGATCCTTTAATGATTAAAGGTTTCTACGATACATTACGTTTAACTCAATTAGAAGTAAACTTACCATATGGTCTTTTCTTCGAAATGTCTTGGGCTAGTTTACGTCGTTGTATGCCAGTTGCATCAGGTGGTATTCACTGTGGTCAAATGCACCAATTAGTACACTACTTAGGTGATGACGTAGTATTACAATTTGGTGGTGGTACAATTGGTCACCCAGATGGTATCCAAGCTGGGGCAACTGCAAACCGTGTTGCTTTAGAAGCGATGATCTTAGCTCGTAATGAAGGTGCTGATTACTTCAATAATGAAGTTGGTCCTGTGATTTTACGCAATGCGGCAAAAACATGTGGTCCTTTACAAACAGCTTTAGATTTATGGAAAGATATTAGTTTCAACTACACATCTACAGATACAGCTGATTTCGCTGCAACACCAACAGCAAACGTATAA----------------------------------------------------------------
HF675082-Nitzschia.inconspicua --------------------------TTACGAATCTGGTGTAATCCCTTACGCTAAAATGGGTTACTGGGATGCTTCATACGCAGTAAAAACTACTGATGTTCTTGCTTTATTCCGTATTACACCACAACCAGGTGTAGATCCTGTGGAAGCTGCTGCAGCAGTAGCTGGTGAATCATCTACTGCAACTTGGACCGTTGTATGGACGGATTTATTAACAGCTTGTGACCGTTACCGTGCAAAAGCTTACCGTGTAGATCCAGTTCCAAATGCAACAGATCAATACTTTGCATTTATCGCATACGAATGTGATTTATTCGAAGAAGGTTCATTATCGAACTTAACAGCATCAATCATTGGTAACGTTTTTGGTTTTAAAGCTGTATCAGCTTTACGTTTAGAAGATATGCGTATTCCTCACTCATATTTAAAAACATTCCAAGGTCCTGCAACAGGTATTGTTGTAGAACGTGAGCGTTTAAACAAATACGGTACACCATTATTAGGTGCAACAGTAAAACCAAAATTAGGTTTATCTGGTAAAAACTATGGTCGTGTAGTATACGAAGGTTTAAAAGGTGGATTAGACTTTTTAAAAGATGATGAAAACATTAACTCACAACCATTTATGCGTTGGAGAGAGCGTTTCTTAAACTGTATGGAAGGTATTAACCGTGCATCTGCTGCTACAGGTGAAGTAAAAGGTTCTTACTTAAATGTTACAGCTGCTACTATGGAAGAAATCTACAAACGTTGTGAATATGCAAAAGAAGTAGGTTCAGTAATTGTGATGATCGATTTAGTTATGGGTTACACAGCAATTCAAAGTGCTGCAATTTGGGCTCGTGATAACGATATGATTTTACACTTACACCGTGCAGGTAACTCTACATACGCGCGTCAAAAAAATCATGGTATTAATTTCCGTGTTATTTGTAAATGGATGCGTATGTCTGGTGTAGATCACATTCACGCTGGGACAGTTGTAGGTAAGTTAGAAGGTGATCCTTTAATGATTAAAGGTTTCTACGATACATTACGTTTAACTCAATTAGAAGTAAACTTACCATATGGTCTTTTCTTCGAAATGTCTTGGGCTAGTTTACGTCGTTGTATGCCAGTTGCATCAGGTGGTATTCACTGTGGTCAAATGCACCAATTAGTACACTACTTAGGTGATGACGTAGTATTACAATTTGGTGGTGGTACAATTGGTCACCCAGATGGTATCCAAGCTGGGGCAACTGCAAACCGTGTTGCTTTAGAAGCGATGATCTTAGCTCGTAATGAAGGTGCTGATTACTTCAATAATGAAGTTGGTCCTGTGATTTTACGCAATGCGGCAAAAACATGTGGTCCTTTACAAACAGCTTTAGATTTATGGAAAGATATTAGTTTCAACTACACATCTACAGATACAGCTGATTTCGCTGCAACACCAACAGCAAACGTATAATTAAGTTACT------------------------------------------------------
HF675083-Nitzschia.inconspicua --------------------------TTACGAATCTGGTGTAATCCCTTACGCTAAAATGGGTTACTGGGATGCTTCATACGCAGTAAAAACTACTGATGTTCTTGCTTTATTCCGTATTACACCACAACCAGGTGTAGATCCTGTGGAAGCTGCTGCAGCAGTAGCTGGTGAATCATCTACTGCAACTTGGACCGTTGTATGGACGGATTTATTAACAGCTTGTGACCGTTACCGTGCAAAAGCTTACCGTGTAGATCCAGTTCCAAATGCAACAGATCAATACTTTGCATTTATCGCATACGAATGTGATTTATTCGAAGAAGGTTCATTATCGAACTTAACAGCATCAATCATTGGTAACGTTTTTGGTTTTAAAGCTGTATCAGCTTTACGTTTAGAAGATATGCGTATTCCTCACTCATATTTAAAAACATTCCAAGGTCCTGCAACAGGTATTGTTGTAGAACGTGAGCGTTTAAACAAATACGGTACACCATTATTAGGTGCAACAGTAAAACCAAAATTAGGTTTATCTGGTAAAAACTATGGTCGTGTAGTATACGAAGGTTTAAAAGGTGGATTAGACTTTTTAAAAGATGATGAAAACATTAACTCACAACCATTTATGCGTTGGAGAGAGCGTTTCTTAAACTGTATGGAAGGTATTAACCGTGCATCTGCTGCTACAGGTGAAGTAAAAGGTTCTTACTTAAATGTTACAGCTGCTACTATGGAAGAAATCTACAAACGTTGTGAATATGCAAAAGAAGTAGGTTCAGTAATTGTGATGATCGATTTAGTTATGGGTTACACAGCAATTCAAAGTGCTGCAATTTGGGCTCGTGATAACGATATGATTTTACACTTACACCGTGCAGGTAACTCTACATACGCGCGTCAAAAAAATCATGGTATTAATTTCCGTGTTATTTGTAAATGGATGCGTATGTCTGGTGTAGATCACATTCACGCTGGGACAGTTGTAGGTAAGTTAGAAGGTGATCCTTTAATGATTAAAGGTTTCTACGATACATTACGTTTAACTCAATTAGAAGTAAACTTACCATATGGTCTTTTCTTCGAAATGTCTTGGGCTAGTTTACGTCGTTGTATGCCAGTTGCATCAGGTGGTATTCACTGTGGTCAAATGCACCAATTAGTACACTACTTAGGTGATGACGTAGTATTACAATTTGGTGGTGGTACAATTGGTCACCCAGATGGTATCCAAGCTGGGGCAACTGCAAACCGTGTTGCTTTAGAAGCGATGATCTTAGCTCGTAATGAAGGTGCTGATTACTTCAATAATGAAGTTGGTCCTGTGATTTTACGCAATGCGGCAAAAACATGTGGTCCTTTACAAACAGCTTTAGATTTATGGAAAGATATTAGTTTCAACTACACATCTACAGATACAGCTGATTTCGCTGCAACACCAACAGCAAACGTA-------------------------------------------------------------------
HF675084-Nitzschia.inconspicua GAACGGACTCGAATTAAAAGTGACCGTTACGAATCTGGTGTAATCCCTTACGCTAAAATGGGTTACTGGGATGCTTCATACGCAGTAAAAACTACTGATGTTCTTGCTTTATTCCGTATTACACCACAACCAGGTGTAGATCCTGTGGAAGCTGCTGCAGCAGTAGCTGGTGAATCATCTACTGCAACTTGGACCGTTGTATGGACGGATTTATTAACAGCTTGTGACCGTTACCGTGCAAAAGCTTACCGTGTAGATCCAGTTCCAAATGCAACAGATCAATACTTTGCATTTATCGCATACGAATGTGATTTATTCGAAGAAGGTTCATTATCGAACTTAACAGCATCGATCATTGGTAACGTTTTTGGTTTTAAAGCTGTATCAGCTTTACGTTTAGAAGATATGCGTATTCCTCACTCATATTTAAAAACATTCCAAGGTCCTGCAACAGGTATTGTTGTAGAACGTGAACGTTTAAACAAATACGGTACACCATTATTAGGTGCAACAGTAAAACCAAAATTAGGTTTATCTGGTAAAAACTATGGTCGTGTAGTATACGAAGGTTTAAAAGGTGGATTAGACTTTTTAAAAGATGATGAAAACATTAACTCACAACCATTTATGCGTTGGAGAGAGCGTTTCTTAAACTGTATGGAAGGCATTAACCGTGCATCTGCTGCTACAGGTGAAGTAAAAGGTTCTTACTTAAATGTTACAGCTGCTACTATGGAAGAAATCTACAAACGTTGTGAATATGCAAAAGAAGTAGGTTCAGTAATTGTGATGATCGATTTAGTTATGGGTTACACAGCAATTCAAAGTGCTGCAATTTGGGCTCGTGATAACGATATGATTTTACACTTACACCGTGCAGGTAACTCTACATATGCGCGTCAAAAAAATCATGGTATTAACTTCCGTGTTATTTGTAAATGGATGCGTATGTCTGGTGTAGATCACATCCACGCTGGGACAGTTGTAGGTAAGTTAGAAGGTGATCCTTTAATGATTAAAGGTTTCTACGATACATTACGTTTAACTCAATTAGAAGTAAACTTACCATATGGTCTTTTCTTCGAAATGTCTTGGGCTAGTTTACGTCGTTGTATGCCAGTTGCATCAGGTGGTATTCACTGTGGTCAAATGCACCAATTAGTACACTACTTAGGTGATGACGTAGTATTACAATTTGGTGGTGGTACAATTGGTCACCCAGATGGTATCCAAGCTGGGGCAACTGCAAACCGTGTTGCTTTAGAAGCGATGATCTTAGCTCGTAATGAAGGTGCTGATTACTTCAACAATGAAGTTGGTCCTGTGATTTTACGCAATGCGGCAAAAACATGTGGTCCTTTACAAACAGCTTTAGATTTATGGAAAGATATTAGTTTCAACTACACATCTACAGATACAGCTGATTTCGCTGCAACACCAACAGCAAACGTATAATTAAGTTACTTTTAAAAA--ATTAAAGGAGTATTCGAATAGTGAG-------------------
HF675085-Nitzschia.inconspicua GAACGGACTCGAATTAAAAGTGACCGTTACGAATCTGGTGTAATCCCTTACGCTAAAATGGGTTACTGGGATGCTTCATACGCAGTAAAAACTACTGATGTTCTTGCTTTATTCCGTATTACACCACAACCAGGTGTAGATCCTGTGGAAGCTGCTGCAGCAGTAGCTGGTGAATCATCTACTGCAACTTGGACCGTTGTATGGACGGATTTATTAACAGCTTGTGACCGTTACCGTGCAAAAGCTTACCGTGTAGATCCAGTTCCAAATGCAACAGATCAATACTTTGCATTTATCGCATACGAATGTGATTTATTCGAAGAAGGTTCATTATCGAACTTAACAGCATCGATCATTGGTAACGTTTTTGGTTTTAAAGCTGTATCAGCTTTACGTTTAGAAGATATGCGTATTCCTCACTCATATTTAAAAACATTCCAAGGTCCTGCAACAGGTATTGTTGTAGAACGTGAACGTTTAAACAAATACGGTACACCATTATTAGGTGCAACAGTAAAACCAAAATTAGGTTTATCTGGTAAAAACTATGGTCGTGTAGTATACGAAGGTTTAAAAGGTGGATTAGACTTTTTAAAAGATGATGAAAACATTAACTCACAACCATTTATGCGTTGGAGAGAGCGTTTCTTAAACTGTATGGAAGGCATTAACCGTGCATCTGCTGCTACAGGTGAAGTAAAAGGTTCTTACTTAAATGTTACAGCTGCTACTATGGAAGAAATCTACAAACGTTGTGAATATGCAAAAGAAGTAGGTTCAGTAATTGTGATGATCGATTTAGTTATGGGTTACACAGCAATTCAAAGTGCTGCAATTTGGGCTCGTGATAACGATATGATTTTACACTTACACCGTGCAGGTAACTCTACATATGCGCGTCAAAAAAATCATGGTATTAACTTCCGTGTTATTTGTAAATGGATGCGTATGTCTGGTGTAGATCACATCCACGCTGGGACAGTTGTAGGTAAGTTAGAAGGTGATCCTTTAATGATTAAAGGTTTCTACGATACATTACGTTTAACTCAATTAGAAGTAAACTTACCATATGGTCTTTTCTTCGAAATGTCTTGGGCTAGTTTACGTCGTTGTATGCCAGTTGCATCAGGTGGTATTCACTGTGGTCAAATGCACCAATTAGTACACTACTTAGGTGATGACGTAGTATTACAATTTGGTGGTGGTACAATTGGTCACCCAGATGGTATCCAAGCTGGGGCAACTGCAAACCGTGTTGCTTTAGAAGCGATGATCTTAGCTCGTAATGAAGGTGCTGATTACTTCAACAATGAAGTTGGTCCTGTGATTTTACGCAATGCGGCAAAAACATGTGGTCCTTTACAAACAGCTTTAGATTTATGGAAAGATATTAGTTTCAACTACACATCTACAGATACAGCTGATTTCGCTGCAACACCAACAGCAAACGTATAATTAAGTTACTTTTAAAAA--ATTAAAGGAGTATTCGAATAGT----------------------
HF675086-Nitzschia.inconspicua GAACGGACTCGAATTAAAAGTGACCGTTACGAATCTGGTGTAATCCCTTACGCTAAAATGGGTTACTGGGATGCTTCATACGCAGTAAAAACTACTGATGTTCTTGCTTTATTCCGTATTACACCACAACCAGGTGTAGATCCTGTGGAAGCTGCTGCAGCAGTAGCTGGTGAATCATCTACTGCAACTTGGACCGTTGTATGGACGGATTTATTAACAGCTTGTGACCGTTACCGTGCAAAAGCTTACCGTGTAGATCCAGTTCCAAATGCAACAGATCAATACTTTGCATTTATCGCATACGAATGTGATTTATTCGAAGAAGGTTCATTATCGAACTTAACAGCATCGATCATTGGTAACGTTTTTGGTTTTAAAGCTGTATCAGCTTTACGTTTAGAAGATATGCGTATTCCTCACTCATATTTAAAAACATTCCAAGGTCCTGCAACAGGTATTGTTGTAGAACGTGAACGTTTAAACAAATACGGTACACCATTATTAGGTGCAACAGTAAAACCAAAATTAGGTTTATCTGGTAAAAACTATGGTCGTGTAGTATACGAAGGTTTAAAAGGTGGATTAGACTTTTTAAAAGATGATGAAAACATTAACTCACAACCATTTATGCGTTGGAGAGAGCGTTTCTTAAACTGTATGGAAGGCATTAACCGTGCATCTGCTGCTACAGGTGAAGTAAAAGGTTCTTACTTAAATGTTACAGCTGCTACTATGGAAGAAATCTACAAACGTTGTGAATATGCAAAAGAAGTAGGTTCAGTAATTGTGATGATCGATTTAGTTATGGGTTACACAGCAATTCAAAGTGCTGCAATTTGGGCTCGTGATAACGATATGATTTTACACTTACACCGTGCAGGTAACTCTACATATGCGCGTCAAAAAAATCATGGTATTAACTTCCGTGTTATTTGTAAATGGATGCGTATGTCTGGTGTAGATCACATCCACGCTGGGACAGTTGTAGGTAAGTTAGAAGGTGATCCTTTAATGATTAAAGGTTTCTACGATACATTACGTTTAACTCAATTAGAAGTAAACTTACCATATGGTCTTTTCTTCGAAATGTCTTGGGCTAGTTTACGTCGTTGTATGCCAGTTGCATCAGGTGGTATTCACTGTGGTCAAATGCACCAATTAGTACACTACTTAGGTGATGACGTAGTATTACAATTTGGTGGTGGTACAATTGGTCACCCAGATGGTATCCAAGCTGGGGCAACTGCAAACCGTGTTGCTTTAGAAGCGATGATCTTAGCTCGTAATGAAGGTGCTGATTACTTCAACAATGAAGTTGGTCCTGTGATTTTACGCAATGCGGCAAAAACATGTGGTCCTTTACAAACAGCTTTAGATTTATGGAAAGATATTAGTTTCAACTACACATCTACAGATACAGCTGATTTCGCTGCAACACCAACAGCAAACGTATAATTAAGTTACT------------------------------------------------------
HF675087-Nitzschia.inconspicua -------------------------------AATCTGGTGTAATCCCTTACGCTAAAATGGGTTACTGGGATGCTTCATACGCAGTAAAAACTACTGATGTTCTTGCATTATTCCGTATTACACCACAACCAGGTGTAGATCCTGTGGAAGCAGCTGCAGCCGTAGCTGGTGAATCGTCTACAGCAACTTGGACAGTTGTATGGACTGATTTATTAACAGCTTGTGACCGTTACCGTGCAAAAGCATACCGTGTAGATCCAGTTCCAAACGCAACAGATCAATACTTTGCATTTATCGCATACGAATGTGATTTATTTGAAGAAGGTTCGTTAGCTAACTTAACAGCATCTATCATTGGTAACGTTTTCGGTTTCAAAGCTATCTCAGCGTTACGTTTAGAAGATATGCGTATCCCTCACTCATACTTAAAAACATTCCAAGGTCCAGCGACAGGGATTATTGTAGAACGTGAGCGTTTAAACAAATACGGTGTTCCATTACTAGGTGCAACAGTAAAACCAAAACTAGGTTTATCTGGTAAAAACTATGGTCGTGTAGTATACGAAGGTTTAAAAGGTGGTTTAGACTTCTTAAAAGATGATGAGAACATTAACTCACAACCATTCATGCGTTGGAGAGAGCGTTTCTTAAACTGTATGGAAGGTATTAACCGTGCTTCTGCTGCTACAGGTGAGGTAAAAGGTTCTTACTTAAACGTTACAGCTGCTACTATGGAAGAAGTATACAAACGTTGTGAGTATGCTAAAGAAGTAGGTTCTGTAATTGTAATGATCGATTTAGTTATGGGTTACACAGCAATTCAAAGTACTGCTATTTGGGCTCGTGAGAACGATATGTTATTACACTTACACCGTGCCGGTAACTCTACATACGCTCGTCAAAAGAATCATGGTATTAACTTCCGTGTTATCTGTAAATGGATGCGTATGTCTGGTGTAGATCATATTCACGCTGGAACAGTTGTAGGTAAATTAGAAGGTGATCCTTTAATGATTAAAGGTTTCTACGATATTTTACGTTTAACTCAATTAGAAGTAAACTTACCATACGGTATTTTCTTCGAAATGTCTTGGGCTAGTTTACGTCGTTGTATGCCGGTTGCATCTGGTGGTATTCACTGTGGTCAAATGCACCAATTAGTACACTACTTAGGTGATGACGTAGTATTACAATTCGGTGGTGGTACAATTGGTCACCCTGATGGTATCCAAGCTGGTGCTACTGCAAACCGTGTTGCATTAGAAGCTATGGTATTAGCTCGTAACGAAGGTGCTGACTACTTCAATAATGAAGTTGGTCCACAAATTTTACGCAACGCTGCGAAAACATGTGGTCCTTTACAAACAGCATTAGACTTATGGAAAGATATTAGTTTCAACTACACATCTACAGATACAGCAGATTTCGCTGCAACACCAACAGCAAACGTATAATAAG------------------------------------------------------------
HF675089-Nitzschia.inconspicua ------------------AGTGACCGTTTCGAATCTGGTGTAATCCCTTACGCTAAAATGGGTTACTGGGATGCTTCATACGCAGTAAAAACTACTGATGTTCTTGCATTATTCCGTATTACACCACAACCAGGTGTAGATCCTGTGGAAGCAGCTGCAGCCGTAGCTGGTGAATCGTCTACAGCAACTTGGACAGTTGTATGGACTGATTTATTAACAGCTTGTGACCGTTACCGTGCAAAAGCATACCGTGTAGATCCAGTTCCAAACGCAACAGATCAATACTTTGCATTTATCGCATACGAATGTGATTTATTTGAAGAAGGTTCGTTAGCTAACTTAACAGCATCTATCATTGGTAACGTTTTCGGTTTCAAAGCTATCTCAGCGTTACGTTTAGAAGATATGCGTATCCCTCACTCATACTTAAAAACATTCCAAGGTCCAGCGACAGGGATTATTGTAGAACGTGAGCGTTTAAACAAATACGGTGTTCCATTACTAGGTGCAACAGTAAAACCAAAACTAGGTTTATCTGGTAAAAACTATGGTCGTGTAGTATACGAAGGTTTAAAAGGTGGTTTAGACTTCTTAAAAGATGATGAGAACATTAACTCACAACCATTCATGCGTTGGAGAGAGCGTTTCTTAAACTGTATGGAAGGTATTAACCGTGCTTCTGCTGCTACAGGTGAGGTAAAAGGTTCTTACTTAAACGTTACAGCTGCTACTATGGAAGAAGTATACAAACGTTGTGAGTATGCTAAAGAAGTAGGTTCTGTAATTGTAATGATCGATTTAGTTATGGGTTACACAGCAATTCAAAGTACTGCTATTTGGGCTCGTGAGAACGATATGTTATTACACTTACACCGTGCCGGTAACTCTACATACGCTCGTCAAAAGAATCATGGTATTAACTTCCGTGTTATCTGTAAATGGATGCGTATGTCTGGTGTAGATCATATTCACGCTGGAACAGTTGTAGGTAAATTAGAAGGTGATCCTTTAATGATTAAAGGTTTCTACGATATTTTACGTTTAACTCAATTAGAAGTAAACTTACCATACGGTATTTTCTTCGAAATGTCTTGGGCTAGTTTACGTCGTTGTATGCCGGTTGCATCTGGTGGTATTCACTGTGGTCAAATGCACCAATTAGTACACTACTTAGGTGATGACGTAGTATTACAATTCGGTGGTGGTACAATTGGTCACCCTGATGGTATCCAAGCTGGTGCTACTGCAAACCGTGTTGCATTAGAAGCTATGGTATTAGCTCGTAACGAAGGTGCTGACTACTTCAATAATGAAGTTGGTCCACAAATTTTACGCAACGCTGCGAAAACATGTGGTCCTTTACAAACAGCATTAGACTTATGGAAAGATATTAGTTTCAACTACACATCTACAGATACAGCAGATTTCGCTGCAACACCAACAGCAAACGTATAATAAGT-TACTTTTAAAAA--ATTAAAGGAGTATTCGAATAGTG---------------------
HF675090-Nitzschia.inconspicua ------------------AGTGACCGTTTCGAATCTGGTGTAATCCCTTACGCTAAAATGGGTTACTGGGATGCTTCATACGCAGTAAAAACTACTGATGTTCTTGCATTATTCCGTATTACACCACAACCAGGTGTAGATCCTGTGGAAGCAGCTGCAGCCGTAGCTGGTGAATCGTCTACAGCAACTTGGACAGTTGTATGGACTGATTTATTAACAGCTTGTGACCGTTACCGTGCAAAAGCATACCGTGTAGATCCAGTTCCAAACGCAACAGATCAATACTTTGCATTTATCGCATACGAATGTGATTTATTTGAAGAAGGTTCGTTAGCTAACTTAACAGCATCTATCATTGGTAACGTTTTCGGTTTCAAAGCTATCTCAGCGTTACGTTTAGAAGATATGCGTATCCCTCACTCATACTTAAAAACATTCCAAGGTCCAGCGACAGGGATTATTGTAGAACGTGAGCGTTTAAACAAATACGGTGTTCCATTACTAGGTGCAACAGTAAAACCAAAACTAGGTTTATCTGGTAAAAACTATGGTCGTGTAGTATACGAAGGTTTAAAAGGTGGTTTAGACTTCTTAAAAGATGATGAGAACATTAACTCACAACCATTCATGCGTTGGAGAGAGCGTTTCTTAAACTGTATGGAAGGTATTAACCGTGCTTCTGCTGCTACAGGTGAGGTAAAAGGTTCTTACTTAAACGTTACAGCTGCTACTATGGAAGAAGTATACAAACGTTGTGAGTATGCTAAAGAAGTAGGTTCTGTAATTGTAATGATCGATTTAGTTATGGGTTACACAGCAATTCAAAGTACTGCTATTTGGGCTCGTGAGAACGATATGTTATTACACTTACACCGTGCCGGTAACTCTACATACGCTCGTCAAAAGAATCATGGTATTAACTTCCGTGTTATCTGTAAATGGATGCGTATGTCTGGTGTAGATCATATTCACGCTGGAACAGTTGTAGGTAAATTAGAAGGTGATCCTTTAATGATTAAAGGTTTCTACGATATTTTACGTTTAACTCAATTAGAAGTAAACTTACCATACGGTATTTTCTTCGAAATGTCTTGGGCTAGTTTACGTCGTTGTATGCCGGTTGCATCTGGTGGTATTCACTGTGGTCAAATGCACCAATTAGTACACTACTTAGGTGATGACGTAGTATTACAATTCGGTGGTGGTACAATTGGTCACCCTGATGGTATCCAAGCTGGTGCTACTGCAAACCGTGTTGCATTAGAAGCTATGGTATTAGCTCGTAACGAAGGTGCTGACTACTTCAATAATGAAGTTGGTCCACAAATTTTACGCAACGCTGCGAAAACATGTGGTCCTTTACAAACAGCATTAGACTTATGGAAAGATATTAGTTTCAACTACACATCTACAGATACAGCAGATTTCGCTGCA-------------------------------------------------------------------------------------
HF675091-Nitzschia.inconspicua GAACGGACTCGAATTAAAAGTGACCGTTACGAATCTGGTGTAATCCCTTACGCTAAAATGGGTTACTGGGATGCTTCATACGCAGTAAAAACTACTGATGTTCTTGCATTATTCCGTATTACACCACAACCAGGTGTAGATCCTGTGGAAGCAGCTGCAGCCGTAGCTGGTGAATCGTCTACAGCAACTTGGACAGTTGTATGGACTGATTTATTAACAGCTTGTGACCGTTACCGTGCAAAAGCATACCGTGTAGATCCAGTTCCAAACGCAACAGATCAATACTTTGCATTTATCGCATACGAATGTGATTTATTTGAAGAAGGTTCGTTAGCTAACTTAACAGCATCTATCATTGGTAACGTTTTCGGTTTCAAAGCTATCTCAGCGTTACGTTTAGAAGATATGCGTATCCCTCACTCATACTTAAAAACATTCCAAGGTCCAGCGACAGGGATTATTGTAGAACGTGAGCGTTTAAACAAATACGGTGTTCCATTACTAGGTGCAACAGTAAAACCAAAACTAGGTTTATCTGGTAAAAACTATGGTCGTGTAGTATACGAAGGTTTAAAAGGTGGTTTAGACTTCTTAAAAGATGATGAGAACATTAACTCACAACCATTCATGCGTTGGAGAGAGCGTTTCTTAAACTGTATGGAAGGTATTAACCGTGCTTCTGCTGCTACAGGTGAGGTAAAAGGTTCTTACTTAAACGTTACAGCTGCTACTATGGAAGAAGTATACAAACGTTGTGAGTATGCTAAAGAAGTAGGTTCTGTAATTGTAATGATCGATTTAGTTATGGGTTACACAGCAATTCAAAGTACTGCTATTTGGGCTCGTGAGAACGATATGTTATTACACTTACACCGTGCCGGTAACTCTACATACGCTCGTCAAAAGAATCATGGTATTAACTTCCGTGTTATCTGTAAATGGATGCGTATGTCTGGTGTAGATCATATTCACGCTGGAACAGTTGTAGGTAAATTAGAAGGTGATCCTTTAATGATTAAAGGTTTCTACGATATTTTACGTTTAACTCAATTAGAAGTAAACTTACCATACGGTATTTTCTTCGAAATGTCTTGGGCTAGTTTACGTCGTTGTATGCCGGTTGCATCTGGTGGTATTCACTGTGGTCAAATGCACCAATTAGTACACTACTTAGGTGATGACGTAGTATTACAATTCGGTGGTGGTACAATTGGTCACCCTGATGGTATCCAAGCTGGTGCTACTGCAAACCGTGTTGCATTAGAAGCTATGGTATTAGCTCGTAACGAAGGTGCTGACTACTTCAATAATGAAGTTGGTCCACAAATTTTACGCAACGCTGCGAAAACATGTGGTCCTTTACAAACAGCATTAGACTTATGGAAAGATATTAGTTTCAA-----------------------------------------------------------------------------------------------------------------------
HF675092-Nitzschia.inconspicua ---------------AAAGTGGACCGTTTCGAATCTGGTGTAATCCCTTACGCTAAAATGGGTTACTGGGATGCTTCATACGCAGTAAAAACTACTGATGTTCTTGCATTATTCCGTATTACACCACAACCAGGTGTAGATCCTGTGGAAGCAGCTGCAGCCGTAGCTGGTGAATCGTCTACAGCAACTTGGACAGTTGTATGGACTGATTTATTAACAGCTTGTGACCGTTACCGTGCAAAAGCATACCGTGTAGATCCAGTTCCAAACGCAACAGATCAATACTTTGCATTTATCGCATACGAATGTGATTTATTTGAAGAAGGTTCGTTAGCTAACTTAACAGCATCTATCATTGGTAACGTTTTCGGTTTCAAAGCTATCTCAGCGTTACGTTTAGAAGATATGCGTATCCCTCACTCATACTTAAAAACATTCCAAGGTCCAGCGACAGGGATTATTGTAGAACGTGAGCGTTTAAACAAATACGGTGTTCCATTACTAGGTGCAACAGTAAAACCAAAACTAGGTTTATCTGGTAAAAACTATGGTCGTGTAGTATACGAAGGTTTAAAAGGTGGTTTAGACTTCTTAAAAGATGATGAGAACATTAACTCACAACCATTCATGCGTTGGAGAGAGCGTTTCTTAAACTGTATGGAAGGTATTAACCGTGCTTCTGCTGCTACAGGTGAGGTAAAAGGTTCTTACTTAAACGTTACAGCTGCTACTATGGAAGAAGTATACAAACGTTGTGAGTATGCTAAAGAAGTAGGTTCTGTAATTGTAATGATCGATTTAGTTATGGGTTACACAGCAATTCAAAGTACTGCTATTTGGGCTCGTGAGAACGATATGTTATTACACTTACACCGTGCCGGTAACTCTACATACGCTCGTCAAAAGAATCATGGTATTAACTTCCGTGTTATCTGTAAATGGATGCGTATGTCTGGTGTAGATCATATTCACGCTGGAACAGTTGTAGGTAAATTAGAAGGTGATCCTTTAATGATTAAAGGTTTCTACGATATTTTACGTTTAACTCAATTAGAAGTAAACTTACCATACGGTATTTTCTTCGAAATGTCTTGGGCTAGTTTACGTCGTTGTATGCCGGTTGCATCTGGTGGTATTCACTGTGGTCAAATGCACCAATTAGTACACTACTTAGGTGATGACGTAGTATTACAATTCGGTGGTGGTACAATTGGTCACCCTGATGGTATCCAAGCTGGTGCTACTGCAAACCGTGTTGCATTAGAAGCTATGGTATTAGCTCGTAACGAAGGTGCTGACTACTTCAATAATGAAGTTGGTCCACAAATTTTACGCAACGCTGCGAAAACATGTGGTCCTTTACAAACAGCATTAGACTTATGGAAAGATATTAGTTTCAACTACACATCTACAGATACAGCAGATTTCGCTGCAACACCAACAGCAAACGTATAATAA-------------------------------------------------------------
HF675093-Nitzschia.inconspicua --------------------------------------------------------------------------------------AAAAACTACTGATGTTCTTGCATTATTCCGTATTACACCACAACCAGGTGTAGATCCTGTGGAAGCAGCTGCAGCCGTAGCTGGTGAATCGTCTACAGCAACTTGGACAGTTGTATGGACTGATTTATTAACAGCTTGTGACCGTTACCGTGCAAAAGCATACCGTGTAGATCCAGTTCCAAACGCAACAGATCAATACTTTGCATTTATCGCATACGAATGTGATTTATTTGAAGAAGGTTCGTTAGCTAACTTAACAGCATCTATCATTGGTAACGTTTTCGGTTTCAAAGCTATCTCAGCGTTACGTTTAGAAGATATGCGTATCCCTCACTCATACTTAAAAACATTCCAAGGTCCAGCGACAGGGATTATTGTAGAACGTGAGCGTTTAAACAAATACGGTGTTCCATTACTAGGTGCAACAGTAAAACCAAAACTAGGTTTATCTGGTAAAAACTATGGTCGTGTAGTATACGAAGGTTTAAAAGGTGGTTTA-ACTTCTTAAAAGATGATGA-AACATTAACTCACAACCATTCATGCGTTGGAGAGAGCGTTTCTTAAACTGTATGGAAGGTATTAACCGTGCTTCTGCTGCTACAGGTGAGGTAAAAGGTTCTTACTTAAACGTTACAGCTGCTACTATGGAAGAAGTATACAAACGTTGTGAGTATGCTAAAGAAGTAGGTTCTGTAATTGTAATGATCGATTTAGTTATGGGTTACACAGCAATTCAAAGTACTGCTATTTGGGCTCGTGAGAACGATATGTTATTACACTTACACCGTGCCGGTAACTCTACATACGCTCGTCAAAAGAATCATGGTATTAACTTCCGTGTTATCTGTAAATGGATGCGTATGTCTGGTGTAGATCATATTCACGCTGGAACAGTTGTAGGTAAATTAGAAGGTGATCCTTTAATGATTAAAGGTTTCTACGATATTTTACGTTTAACTCAATTAGAAGTAAACTTACCATACGGTATTTTCTTCGAAATGTCTTGGGCTAGTTTACGTCGTTGTATGCCGGTTGCATCTGGTGGTATTCACTGTGGTCAAATGCACCAATTAGTACACTACTTAGGTGATGACGTAGTATTACAATTCGGTGGTGGTACAATTGGTCACCCTGATGGTATCCAAGCTGGTGCTACTGCAAACCGTGTTGCATTAGAAGCTATGGTATTAGCTCGTAACGAAGGTGCTGACTACTTCAATAATGAAGTTGGTCCACAAATTTTACGCAACGCTGCGAAAACATGTGGTCCTTTACAAACAGCATTAGACTTATGGAAAGATATTAGTTTCAA-TACACATCTACAGATACAGCAGATTTCGCTGCAAC-----------------------------------------------------------------------------------
HF675094-Nitzschia.inconspicua --------------------------------------------------------------------------------------AAAAACTACTGATGTTCTTGCATTATTCCGTATTACACCACAACCAGGTGTAGATCCTGTGGAAGCAGCTGCAGCCGTAGCTGGTGAATCGTCTACAGCAACTTGGACAGTTGTATGGACTGATTTATTAACAGCTTGTGACCGTTACCGTGCAAAAGCATACCGTGTAGATCCAGTTCCAAACGCAACAGATCAATACTTTGCATTTATCGCATACGAATGTGATTTATTTGAAGAAGGTTCGTTAGCTAACTTAACAGCATCTATCATTGGTAACGTTTTCGGTTTCAAAGCTATCTCAGCGTTACGTTTAGAAGATATGCGTATCCCTCACTCATACTTAAAAACATTCCAAGGTCCAGCGACAGGGATTATTGTAGAACGTGAGCGTTTAAACAAATACGGTGTTCCATTACTAGGTGCAACAGTAAAACCAAAACTAGGTTTATCTGGTAAAAACTATGGTCGTGTAGTATACGAAGGTTTAAAAGGTGGTTTAGACTTCTTAAAAGATGATGAGAACATTAACTCACAACCATTCATGCGTTGGAGAGAGCGTTTCTTAAACTGTATGGAAGGTATTAACCGTGCTTCTGCTGCTACAGGTGAGGTAAAAGGTTCTTACTTAAACGTTACAGCTGCTACTATGGAAGAAGTATACAAACGTTGTGAGTATGCTAAAGAAGTAGGTTCTGTAATTGTAATGATCGATTTAGTTATGGGTTACACAGCAATTCAAAGTACTGCTATTTGGGCTCGTGAGAACGATATGTTATTACACTTACACCGTGCCGGTAACTCTACATACGCTCGTCAAAAGAATCATGGTATTAACTTCCGTGTTATCTGTAAATGGATGCGTATGTCTGGTGTAGATCATATTCACGCTGGAACAGTTGTAGGTAAATTAGAAGGTGATCCTTTAATGATTAAAGGTTTCTACGATATTTTACGTTTAACTCAATTAGAAGTAAACTTACCATACGGTATTTTCTTCGAAATGTCTTGGGCTAGTTTACGTCGTTGTATGCCGGTTGCATCTGGTGGTATTCACTGTGGTCAAATGCACCAATTAGTACACTACTTAGGTGATGACGTAGTATTACAATTCGGTGGTGGTACAATTGGTCACCCTGATGGTATCCAAGCTGGTGCTACTGCAAACCGTGTTGCATTAGAAGCTATGGTATTAGCTCGTAACGAAGGTGCTGACTACTTCAATAATGAAGTTGGTCCACAAATTTTACGCAACGCTGCGAAAACATGTGGTCCTTTACAAACAGCATTAGACTTATGGAAAGATATTAGTTT--------------------------------------------------------------------------------------------------------------------------
HF675095-Nitzschia.inconspicua --------------------TGACCGTTACGAATCTGGTGTAATCCCTTACGCTAAAATGGGTTACTGGGATGCTTCATACGCAGTAAAAACTACTGATGTTCTTGCATTATTCCGTATTACACCACAACCAGGTGTAGATCCTGTGGAAGCAGCTGCAGCCGTAGCTGGTGAATCGTCTACAGCAACTTGGACAGTTGTATGGACTGATTTATTAACAGCTTGTGACCGTTACCGTGCAAAAGCATACCGTGTAGATCCAGTTCCAAACGCAACAGATCAATACTTTGCATTTATCGCATACGAATGTGATTTATTTGAAGAAGGTTCGTTAGCTAACTTAACAGCATCTATCATTGGTAACGTTTTCGGTTTCAAAGCTATCTCAGCGTTACGTTTAGAAGATATGCGTATCCCTCACTCATACTTAAAAACATTCCAAGGTCCAGCGACAGGGATTATTGTAGAACGTGAGCGTTTAAACAAATACGGTGTTCCATTACTAGGTGCAACAGTAAAACCAAAACTAGGTTTATCTGGTAAAAACTATGGTCGTGTAGTATACGAAGGTTTAAAAGGTGGTTTAGACTTCTTAAAAGATGATGAGAACATTAACTCACAACCATTCATGCGTTGGAGAGAGCGTTTCTTAAACTGTATGGAAGGTATTAACCGTGCTTCTGCTGCTACAGGTGAGGTAAAAGGTTCTTACTTAAACGTTACAGCTGCTACTATGGAAGAAGTATACAAACGTTGTGAGTATGCTAAAGAAGTAGGTTCTGTAATTGTAATGATCGATTTAGTTATGGGTTACACAGCAATTCAAAGTACTGCTATTTGGGCTCGTGAGAACGATATGTTATTACACTTACACCGTGCCGGTAACTCTACATACGCTCGTCAAAAGAATCATGGTATTAACTTCCGTGTTATCTGTAAATGGATGCGTATGTCTGGTGTAGATCATATTCACGCTGGAACAGTTGTAGGTAAATTAGAAGGTGATCCTTTAATGATTAAAGGTTTCTACGATATTTTACGTTTAACTCAATTAGAAGTAAACTTACCATACGGTATTTTCTTCGAAATGTCTTGGGCTAGTTTACGTCGTTGTATGCCGGTTGCATCTGGTGGTATTCACTGTGGTCAAATGCACCAATTAGTACACTACTTAGGTGATGACGTAGTATTACAATTCGGTGGTGGTACAATTGGTCACCCTGATGGTATCCAAGCTGGTGCTACTGCAAACCGTGTTGCATTAGAAGCTATGGTATTAGCTCGTAACGAAGGTGCTGACTACTTCAATAATGAAGTTGGTCCACAAATTTTACGCAACGCTGCGAAAACATGTGGTCCTTTACAAACAGCATTAGACTTATGGAAAGATATTAGTTTCAACTACACATCTACAGATACAGCAGATTTCGCTGCAACACCAACAGCAAACGTATAATAAGT-TACT------------------------------------------------------
HF675096-Nitzschia.inconspicua ---------------------------------------GTAATCCCTTACGCTAAAATGGGTTACTGGGATGCTTCATACGCAGTAAAAACTACTGATGTTCTTGCATTATTCCGTATTACACCACAACCAGGTGTAGATCCTGTGGAAGCAGCTGCAGCCGTAGCTGGTGAATCGTCTACAGCAACTTGGACAGTTGTATGGACTGATTTATTAACAGCTTGTGACCGTTACCGTGCAAAAGCATACCGTGTAGATCCAGTTCCAAACGCAACAGATCAATACTTTGCATTTATCGCATACGAATGTGATTTATTTGAAGAAGGTTCGTTAGCTAACTTAACAGCATCTATCATTGGTAACGTTTTCGGTTTCAAAGCTATCTCAGCGTTACGTTTAGAAGATATGCGTATCCCTCACTCATACTTAAAAACATTCCAAGGTCCAGCGACAGGGATTATTGTAGAACGTGAGCGTTTAAACAAATACGGTGTTCCATTACTAGGTGCAACAGTAAAACCAAAACTAGGTTTATCTGGTAAAAACTATGGTCGTGTAGTATACGAAGGTTTAAAAGGTGGTTTAGACTTCTTAAAAGATGATGAGAACATTAACTCACAACCATTCATGCGTTGGAGAGAGCGTTTCTTAAACTGTATGGAAGGTATTAACCGTGCTTCTGCTGCTACAGGTGAGGTAAAAGGTTCTTACTTAAACGTTACAGCTGCTACTATGGAAGAAGTATACAAACGTTGTGAGTATGCTAAAGAAGTAGGTTCTGTAATTGTAATGATCGATTTAGTTATGGGTTACACAGCAATTCAAAGTACTGCTATTTGGGCTCGTGAGAACGATATGTTATTACACTTACACCGTGCCGGTAACTCTACATACGCTCGTCAAAAGAATCATGGTATTAACTTCCGTGTTATCTGTAAATGGATGCGTATGTCTGGTGTAGATCATATTCACGCTGGAACAGTTGTAGGTAAATTAGAAGGTGATCCTTTAATGATTAAAGGTTTCTACGATATTTTACGTTTAACTCAATTAGAAGTAAACTTACCATACGGTATTTTCTTCGAAATGTCTTGGGCTAGTTTACGTCGTTGTATGCCGGTTGCATCTGGTGGTATTCACTGTGGTCAAATGCACCAATTAGTACACTACTTAGGTGATGACGTAGTATTACAATTCGGTGGTGGTACAATTGGTCACCCTGATGGTATCCAAGCTGGTGCTACTGCAAACCGTGTTGCATTAGAAGCTATGGTATTAGCTCGTAACGAAGGTGCTGACTACTTCAATAATGAAGTTGGTCCACAAATTTTACGCAACGCTGCGAAAACATGTGGTCCTTTACAAACAGCATTAGACTTATGGAAAGATATTAGTTTCAACTACACATCTACAGATACAGCAGATTTCGCTGCAACACCAAC-----------------------------------------------------------------------------
HF675097-Nitzschia.inconspicua ------------------------CCGTTCGAATCTGGTGTAATCCCTTACGCTAAAATGGGTTACTGGGATGCTTCATACGCAGTAAAAACTACTGATGTTCTTGCATTATTCCGTATTACACCACAACCAGGTGTAGATCCTGTGGAAGCAGCTGCAGCCGTAGCTGGTGAATCGTCTACAGCAACTTGGACAGTTGTATGGACTGATTTATTAACAGCTTGTGACCGTTACCGTGCAAAAGCATACCGTGTAGATCCAGTTCCAAACGCAACAGATCAATACTTTGCATTTATCGCATACGAATGTGATTTATTTGAAGAAGGTTCGTTAGCTAACTTAACAGCATCTATCATTGGTAACGTTTTCGGTTTCAAAGCTATCTCAGCGTTACGTTTAGAAGATATGCGTATCCCTCACTCATACTTAAAAACATTCCAAGGTCCAGCGACAGGGATTATTGTAGAACGTGAGCGTTTAAACAAATACGGTGTTCCATTACTAGGTGCAACAGTAAAACCAAAACTAGGTTTATCTGGTAAAAACTATGGTCGTGTAGTATACGAAGGTTTAAAAGGTGGTTTAGACTTCTTAAAAGATGATGAGAACATTAACTCACAACCATTCATGCGTTGGAGAGAGCGTTTCTTAAACTGTATGGAAGGTATTAACCGTGCTTCTGCTGCTACAGGTGAGGTAAAAGGTTCTTACTTAAACGTTACAGCTGCTACTATGGAAGAAGTATACAAACGTTGTGAGTATGCTAAAGAAGTAGGTTCTGTAATTGTAATGATCGATTTAGTTATGGGTTACACAGCAATTCAAAGTACTGCTATTTGGGCTCGTGAGAACGATATGTTATTACACTTACACCGTGCCGGTAACTCTACATACGCTCGTCAAAAGAATCATGGTATTAACTTCCGTGTTATCTGTAAATGGATGCGTATGTCTGGTGTAGATCATATTCACGCTGGAACAGTTGTAGGTAAATTAGAAGGTGATCCTTTAATGATTAAAGGTTTCTACGATATTTTACGTTTAACTCAATTAGAAGTAAACTTACCATACGGTATTTTCTTCGAAATGTCTTGGGCTAGTTTACGTCGTTGTATGCCGGTTGCATCTGGTGGTATTCACTGTGGTCAAATGCACCAATTAGTACACTACTTAGGTGATGACGTAGTATTACAATTCGGTGGTGGTACAATTGGTCACCCTGATGGTATCCAAGCTGGTGCTACTGCAAACCGTGTTGCATTAGAAGCTATGGTATTAGCTCGTAACGAAGGTGCTGACTACTTCAATAATGAAGTTGGTCCACAAATTTTACGCAACGCTGCGAAAACATGTGGTCCTTTACAAACAGCATTAGACTTATGGAAAGATATTAGTTTCAACTACACATCTACAGATACAGCAGATTTCGCTGCAACACCAACAGCAAACGTATAATAAGT-----------------------------------------------------------
HF675098-Nitzschia.inconspicua ------------------------CCGTTCGAATCTGGTGTAATCCCTTACGCTAAAATGGGTTACTGGGATGC-TCATACGCAGTAAAAACTACTGATGTTCTTGCATTATTCCGTATTACACCACAACCAGGTGTAGATCCTGTGGAAGCAGCTGCAGCCGTAGCTGGTGAATCGTCTACAGCAACTTGGACAGTTGTATGGACTGATTTATTAACAGCTTGTGACCGTTACCGTGCAAAAGCATACCGTGTAGATCCAGTTCCAAACGCAACAGATCAATACTTTGCATTTATCGCATACGAATGTGATTTATTTGAAGAAGGTTCGTTAGCTAACTTAACAGCATCTATCATTGGTAACGTTTTCGGTTTCAAAGCTATCTCAGCGTTACGTTTAGAAGATATGCGTATCCCTCACTCATACTTAAAAACATTCCAAGGTCCAGCGACAGGGATTATTGTAGAACGTGAGCGTTTAAACAAATACGGTGTTCCATTACTAGGTGCAACAGTAAAACCAAAACTAGGTTTATCTGGTAAAAACTATGGTCGTGTAGTATACGAAGGTTTAAAAGGTGGTTTAGACTTCTTAAAAGATGATGAGAACATTAACTCACAACCATTCATGCGTTGGAGAGAGCGTTTCTTAAACTGTATGGAAGGTATTAACCGTGCTTCTGCTGCTACAGGTGAGGTAAAAGGTTCTTACTTAAACGTTACAGCTGCTACTATGGAAGAAGTATACAAACGTTGTGAGTATGCTAAAGAAGTAGGTTCTGTAATTGTAATGATCGATTTAGTTATGGGTTACACAGCAATTCAAAGTACTGCTATTTGGGCTCGTGAGAACGATATGTTATTACACTTACACCGTGCCGGTAACTCTACATACGCTCGTCAAAAGAATCATGGTATTAACTTCCGTGTTATCTGTAAATGGATGCGTATGTCTGGTGTAGATCATATTCACGCTGGAACAGTTGTAGGTAAATTAGAAGGTGATCCTTTAATGATTAAAGGTTTCTACGATATTTTACGTTTAACTCAATTAGAAGTAAACTTACCATACGGTATTTTCTTCGAAATGTCTTGGGCTAGTTTACGTCGTTGTATGCCGGTTGCATCTGGTGGTATTCACTGTGGTCAAATGCACCAATTAGTACACTACTTAGGTGATGACGTAGTATTACAATTCGGTGGTGGTACAATTGGTCACCCTGATGGTATCCAAGCTGGTGCTACTGCAAACCGTGTTGCATTAGAAGCTATGGTATTAGCTCGTAACGAAGGTGCTGACTACTTCAATAATGAAGTTGGTCCACAAATTTTACGCAACGCTGCGAAAACATGTGGTCCTTTACAAACAGCATTAGACTTATGGAAAGATATTAGTTTCAACTACACATGTACAGATACAGCAGATTTCGCTGCAACACCAACAGCAAACGTATAATAAGT-TACT------------------------------------------------------
HF675099-Nitzschia.inconspicua GAACGGACTCGAATTAAAAGTGACCGTTACGAATCTGGTGTAATCCCTTACGCTAAAATGGGTTACTGGGATGCTTCATACGCAGTAAAAACTACTGATGTTCTTGCATTATTCCGTATTACACCACAACCAGGTGTAGATCCTGTGGAAGCAGCTGCAGCCGTAGCTGGTGAATCGTCTACAGCAACTTGGACAGTTGTATGGACTGATTTATTAACAGCTTGTGACCGTTACCGTGCAAAAGCATACCGTGTAGATCCAGTTCCAAACGCAACAGATCAATACTTTGCATTTATCGCATACGAATGTGATTTATTTGAAGAAGGTTCGTTAGCTAACTTAACAGCATCTATCATTGGTAACGTTTTCGGTTTCAAAGCTATCTCAGCGTTACGTTTAGAAGATATGCGTATCCCTCACTCATACTTAAAAACATTCCAAGGTCCAGCGACAGGGATTATTGTAGAACGTGAGCGTTTAAACAAATACGGTGTTCCATTACTAGGTGCAACAGTAAAACCAAAACTAGGTTTATCTGGTAAAAACTATGGTCGTGTAGTATACGAAGGTTTAAAAGGTGGTTTAGACTTCTTAAAAGATGATGAGAACATTAACTCACAACCATTCATGCGTTGGAGAGAGCGTTTCTTAAACTGTATGGAAGGTATTAACCGTGCTTCTGCTGCTACAGGTGAGGTAAAAGGTTCTTACTTAAACGTTACAGCTGCTACTATGGAAGAAGTATACAAACGTTGTGAGTATGCTAAAGAAGTAGGTTCTGTAATTGTAATGATCGATTTAGTTATGGGTTACACAGCAATTCAAAGTACTGCTATTTGGGCTCGTGAGAACGATATGTTATTACACTTACACCGTGCCGGTAACTCTACATACGCTCGTCAAAAGAATCATGGTATTAACTTCCGTGTTATCTGTAAATGGATGCGTATGTCTGGTGTAGATCATATTCACGCTGGAACAGTTGTAGGTAAATTAGAAGGTGATCCTTTAATGATTAAAGGTTTCTACGATATTTTACGTTTAACTCAATTAGAAGTAAACTTACCATACGGTATTTTCTTCGAAATGTCTTGGGCTAGTTTACGTCGTTGTATGCCGGTTGCATCTGGTGGTATTCACTGTGGTCAAATGCACCAATTAGTACACTACTTAGGTGATGACGTAGTATTACAATTCGGTGGTGGTACAATTGGTCACCCTGATGGTATCCAAGCTGGTGCTACTGCAAACCGTGTTGCATTAGAAGCTATGGTATTAGCTCGTAACGAAGGTGCTGACTACTTCAATAATGAAGTTGGTCCACAAATTTTACGCAACGCTGCGAAAACATGTGGTCCTTTACAAACAGCATTAGACTTATGGAAAGATATTAGTTTCAACTACACATCTACAGATACAGCAGATTTCGCTGCAACACCAACAGCAAACGTATAATAAGT-TACT------------------------------------------------------
HF675100-Nitzschia.inconspicua --------------------------------------------------------------------------------------------TACTGATGTTCTTGCATTATTCCGTATTACACCACAACCAGGTGTAGATCCTGTGGAAGCAGCTGCAGCCGTAGCTGGTGAATCGTCTACAGCAACTTGGACAGTTGTATGGACTGATTTATTAACAGCTTGTGACCGTTACCGTGCAAAAGCATACCGTGTAGATCCAGTTCCAAACGCAACAGATCAATACTTTGCATTTATCGCATACGAATGTGATTTATTTGAAGAAGGTTCGTTAGCTAACTTAACAGCATCTATCATTGGTAACGTTTTCGGTTTCAAAGCTATCTCAGCGTTACGTTTAGAAGATATGCGTATCCCTCACTCATACTTAAAAACATTCCAAGGTCCAGCGACAGGGATTATTGTAGAACGTGAGCGTTTAAACAAATACGGTGTTCCATTACTAGGTGCAACAGTAAAACCAAAACTAGGTTTATCTGGTAAAAACTATGGTCGTGTAGTATACGAAGGTTTAAAAGGTGGTTTAGACTTCTTAAAAGATGATGAGAACATTAACTCACAACCATTCATGCGTTGGAGAGAGCGTTTCTTAAACTGTATGGAAGGTATTAACCGTGCTTCTGCTGCTACAGGTGAGGTAAAAGGTTCTTACTTAAACGTTACAGCTGCTACTATGGAAGAAGTATACAAACGTTGTGAGTATGCTAAAGAAGTAGGTTCTGTAATTGTAATGATCGATTTAGTTATGGGTTACACAGCAATTCAAAGTACTGCTATTTGGGCTCGTGAGAACGATATGTTATTACACTTACACCGTGCCGGTAACTCTACATACGCTCGTCAAAAGAATCATGGTATTAACTTCCGTGTTATCTGTAAATGGATGCGTATGTCTGGTGTAGATCATATTCACGCTGGAACAGTTGTAGGTAAATTAGAAGGTGATCCTTTAATGATTAAAGGTTTCTACGATATTTTACGTTTAACTCAATTAGAAGTAAACTTACCATACGGTATTTTCTTCGAAATGTCTTGGGCTAGTTTACGTCGTTGTATGCCGGTTGCATCTGGTGGTATTCACTGTGGTCAAATGCACCAATTAGTACACTACTTAGGTGATGACGTAGTATTACAATTCGGTGGTGGTACAATTGGTCACCCTGATGGTATCCAAGCTGGTGCTACTGCAAACCGTGTTGCATTAGAAGCTATGGTATTAGCTCGTAACGAAGGTGCTGACTACTTCAATAATGAAGTTGGTCCACAAATTTTACGCAACGCTGCGAAAACATGTGGTCCTTTACAAACAGCATTAGACTTATGGAAAGATATTAGTTTCAA-TACACATCTACAGATACAGCAGATTTCGCTGCAA------------------------------------------------------------------------------------
HF675101-Nitzschia.inconspicua GAACGGACTCGAATTAAAAGTGACCGTTACGAATCTGGTGTAATCCCTTACGCTAAAATGGGTTACTGGGATGCTTCATACGCAGTAAAAACTACTGATGTTCTTGCATTATTCCGTATTACACCACAACCAGGTGTAGATCCTGTGGAAGCAGCTGCAGCCGTAGCTGGTGAATCGTCTACAGCAACTTGGACAGTTGTATGGACTGATTTATTAACAGCTTGTGACCGTTACCGTGCAAAAGCATACCGTGTAGATCCAGTTCCAAACGCAACAGATCAATACTTTGCATTTATCGCATACGAATGTGATTTATTTGAAGAAGGTTCGTTAGCTAACTTAACAGCATCTATCATTGGTAACGTTTTCGGTTTCAAAGCTATCTCAGCGTTACGTTTAGAAGATATGCGTATCCCTCACTCATACTTAAAAACATTCCAAGGTCCAGCGACAGGGATTATTGTAGAACGTGAGCGTTTAAACAAATACGGTGTTCCATTACTAGGTGCAACAGTAAAACCAAAACTAGGTTTATCTGGTAAAAACTATGGTCGTGTAGTATACGAAGGTTTAAAAGGTGGTTTAGACTTCTTAAAAGATGATGAGAACATTAACTCACAACCATTCATGCGTTGGAGAGAGCGTTTCTTAAACTGTATGGAAGGTATTAACCGTGCTTCTGCTGCTACAGGTGAGGTAAAAGGTTCTTACTTAAACGTTACAGCTGCTACTATGGAAGAAGTATACAAACGTTGTGAGTATGCTAAAGAAGTAGGTTCTGTAATTGTAATGATCGATTTAGTTATGGGTTACACAGCAATTCAAAGTACTGCTATTTGGGCTCGTGAGAACGATATGTTATTACACTTACACCGTGCCGGTAACTCTACATACGCTCGTCAAAAGAATCATGGTATTAACTTCCGTGTTATCTGTAAATGGATGCGTATGTCTGGTGTAGATCATATTCACGCTGGAACAGTTGTAGGTAAATTAGAAGGTGATCCTTTAATGATTAAAGGTTTCTACGATATTTTACGTTTAACTCAATTAGAAGTAAACTTACCATACGGTATTTTCTTCGAAATGTCTTGGGCTAGTTTACGTCGTTGTATGCCGGTTGCATCTGGTGGTATTCACTGTGGTCAAATGCACCAATTAGTACACTACTTAGGTGATGACGTAGTATTACAATTCGGTGGTGGTACAATTGGTCACCCTGATGGTATCCAAGCTGGTGCTACTGCAAACCGTGTTGCATTAGAAGCTATGGTATTAGCTCGTAACGAAGGTGCTGACTACTTCAATAATGAAGTTGGTCCACAAATTTTACGCAACGCTGCGAAAACATGTGGTCCTTTACAAACAGCATTAGACTTATGGAAAGATATTAGTTTCAACTACACATCTACAGATACAGCAGATTTCGCTGCAACACCAACAGCAAACGTATAATAAGT-TACTT-----------------------------------------------------
HF675102-Nitzschia.inconspicua -------------------------------AATCTGGTGTAATCCCTTACGCTAAAATGGGTTACTGGGATGCTTCATACGCAGTAAAAACTACTGATGTTCTTGCATTATTCCGTATTACACCACAACCGGGTGTAGATCCTGTAGAAGCAGCGGCAGCAGTAGCTGGTGAATCGTCTACAGCAACTTGGACAGTTGTATGGACTGATTTATTAACAGCTTGTGACCGTTACCGTGCAAAAGCATACCGTGTAGATCCAGTTCCAAACGCAACAGATCAATACTTTGCATTTATCGCATACGAATGTGATTTATTCGAAGAAGGTTCGTTAGCAAACTTAACAGCATCTATCATTGGTAACGTTTTTGGTTTTAAAGCTGTATCAGCGTTACGTTTAGAAGATATGCGTATTCCTCATTCATACTTAAAAACATTCCAAGGTCCAGCGACAGGTATTGTTGTAGAGCGTGAGCGTTTAAACAAATACGGTACTCCATTACTAGGTGCAACAGTAAAACCAAAATTAGGTTTATCTGGTAAAAACTATGGTCGTGTAGTATATGAAGGTTTAAAAGGTGGTTTAGACTTCTTAAAAGATGATGAAAACATTAACTCACAACCATTCATGCGTTGGAGAGAGCGTTTCTTAAACTGTATGGAAGGTATTAACCGTGCATCTGCTGCTACAGGTGAGGTAAAAGGTTCTTACTTAAATGTTACAGCTGCGACTATGGAAGAAGTATACAAACGTTGTGAGTATGCTAAAGAAGTAGGTTCTGTAATTGTAATGATCGATTTAGTTATGGGTTATACAGCAATTCAAAGTACTGCTATTTGGGCTCGTGAAAACGATATGCTTTTACACTTACACCGTGCAGGTAACTCTACATATGCTCGTCAAAAAAATCATGGTATTAACTTCCGTGTTATTTGTAAATGGATGCGTATGTCTGGTGTAGATCATATTCATGCTGGAACAGTTGTAGGTAAATTAGAAGGTGATCCTTTAATGATTAAAGGTTTCTATGATACGTTACGTTTAACTCAATTAGAAGTAAACTTACCATATGGTCTTTTCTTCGAAATGTCTTGGGCTAGTTTACGTCGTTGTATGCCAGTTGCATCTGGTGGTATTCACTGTGGTCAAATGCACCAATTAGTACATTACTTAGGTGATGACGTAGTATTACAATTCGGTGGTGGTACAATTGGTCACCCAGATGGTATCCAAGCTGGTGCTACTGCAAACCGTGTTGCATTAGAAGCTATGGTATTAGCCCGTAACGAAGGTGCTGATTATTTCAACAATGAAGTTGGTCCACAAATTTTACGCAACGCTGCGAAAACGTGTGGTCCTTTACAAACAGCATTAGACTTATGGAAAGATATTAGTTTCAACTATACATCTACAGATACAGCAGATTTCGCTGCAACACCAACAGCAAACGTA-------------------------------------------------------------------
HF675118-Nitzschia.amphibia -------------------------------AATCTGGTGTAATCCCGTACGCTAAAATGGGTTACTGGGATGCTTCATACGCAGTAAAAACTACTGATGTTCTTGCTTTATTCCGTATCACACCACAACCAGGTGTAGATCCTGTAGAAGCTGCAGCAGCAGTAGCTGGTGAATCGTCGACTGCAACTTGGACAGTTGTATGGACAGATTTATTAACAGCTTGTGACCGTTATCGAGCAAAAGCTTACCGTGTTGACCCAGTTCCAAATGCAACAGATCAATACTTTGCATTTATCGCATACGAATGTGATTTATTCGAAGAAGGTTCATTAGCCAACTTAACAGCATCTATCATTGGTAACGTTTTTGGTTTTAAAGCTGTATCAGCTTTACGTTTAGAAGATATGCGTATTCCTCATTCATACTTAAAAACATTCCAAGGTCCTGCAACAGGTATTATTGTAGAACGGGAGCGTTTAAACAAATACGGTACTCCATTATTAGGTGCAACAGTAAAACCAAAATTAGGTTTATCTGGTAAAAACTATGGTCGTGTAGTATACGAAGGTTTAAAAGGTGGATTAGACTTCTTAAAAGATGATGAAAACATTAACTCACAACCATTTATGCGTTGGAGAGAACGTTTCTTAAACTGTATGGAAGGTATTAACCGTGCATCTGCAGCTACAGGTGAAGTAAAAGGTTCGTACTTAAACGTTACAGCTGCTACTATGGAAGAAATCTACAAACGTTGTGAGTATGCTAAAGAAGTAGGTTCTGTAATTGTGATGATCGATTTAGTAATGGGTTACACAGCCATTCAAAGTACTGCTATTTGGGCTCGTGAAAACGATATGCTTTTACATTTACACCGTGCAGGTAACTCTACATACGCGCGTCAAAAAAATCATGGAATTAACTTCCGTGTTATTTGTAAATGGATGCGTATGTCAGGTGTAGATCACATTCACGCTGGGACAGTTGTAGGGAAATTAGAAGGTGATCCTTTAATGATTAAAGGTTTCTACGATACATTACGTTTAACTCAATTAGACGTTAACTTACCATACGGTCTTTTCTTTGAAATGTCATGGGCTAGTTTACGTCGTTGTATGCCAGTTGCATCGGGTGGTATTCACTGTGGTCAAATGCACCAATTAGTGTACTATTTAGGTGATGATGTAATATTACAATTCGGTGGTGGTACAATCGGTCACCCAGATGGTATTCAAGCAGGTGCAACGGCAAACCGTGTTGCTTTAGAATCAATGGTCTTAGCGCGTAACGAAGGTGCTGACTACTTCAACAATGAAGTTGGTCCTGTTATCTTACGCAATGCTGCGAAAACATGTGGTCCTTTACAAACAGCTTTAGATTTATGGAAAGATATTAGTTTCAACTATACATCTACCGATACGGCTGATTTCGCTGCAACACCAACAGCAAACGTATAATTAAG-----------------------------------------------------------
TCC944-rbcl-1-Nitzschia.supralitorea -----------------------------------------------------------------------------------------------TGATGTTCTTGCTTTTTTCCGTATCACCCCTCCACCTCGTGTTATCCTTCTCCTAACTGCATATGCAGTAGCTGGTGAATCATCAACAGCAACTTGTACAGTTGTATGGACCGACTTACTAACAGCTTGTGACCGTTATCGTGCTAAAGCTTACCGAGTAGATCCAGTTCCAAATGCAACGGACCAATACTTTGCTTTTATCGCATACGAATGTGATTTATTTGAAGAAGGTTCTTTAGCAAACTTAACAGCCTCTATTATCGGTAACGTTTTTGGTTTTAAAGCGGTATCAGCTTTACGTTTAGAAGATATGCGTATTCCTCACTCATACTTAAAAACATTCCAAGGTCCTGCTACAGGTATTGTTGTAGAACGTGAGCGTTTAAACAAATATGGCACACCATTATTAGGTGCAACAGTAAAACCAAAATTAGGTTTATCTGGTAAAAACTACGGTCGTGTAGTATATGAAGGTTTAAAAGGTGGTTTAGACTTCCTAAAAGATGATGAAAACATTAACTCACAACCATTTATGCGTTGGAGAGAGCGCTTCTTAAACTGTATGGAAGGTATTAACCGTGCTGCTGCTGCAACAGGTGAAGTTAAAGGTTCTTACTTAAACGTAACAGCTGCTACTATGGAAGAAGTTTATAAGCGTTGTGAATATGCTAAAGAAGTAGGTTCTGTAGTTGTGATGATCGATTTAGTAATGGGTTATACAGCAATTCAAAGTACTGCACTTTGGGCTCGTGACAACGATATGCTTTTACATTTACACCGTGCAGGTAACTCTACATATGCACGTCAAAAAAATCATGGTATTAACTTCCGTGTTATTTGTAAATGGATGCGTATGTCTGGTGTAGATCATATTCACGCTGGTACAGTTGTAGGTAAATTAGAAGGGGATCCTTTAATGATTAAAGGTTTCTACGACACTTTACGTTTAACTCATTTAGATGTAAACTTACCATACGGTCTTTTCTTCGAAATGTCTTGGGCTAGTTTACCTCGTTGTATGCCAGTTGCGTCAGGTGGTATCCACTGTGGTCAAATGCATCAATTAGTACATTACTTAGGTGATGATGTAGTATTACAATTTGGTGGTGGTACAATTGGTCACCCAGATGGTATCCAAGCTGGTGCTACTGCTAACCGTGTAGCATTAGAAGCTATGGTATTAGCTCGTAACGAAGGTGCTGATTACTTCAATAATGAAGTTGGTCCACAAATTTTACGTAACGCAGCTAAAACATGTGGTCCATTACAAACTGCATTAGACTTATGGAAAGATATTAGTTTCAA-----------------------------------------------------------------------------------------------------------------------
TCC957-1-Nitzschia.inconspicua -----------------------------------------------------------------------------------------------------------------------------------------------------------------------------------------------------------------------------------------------------------------------------------------------------------------------------------------------------------------------------------------------------------------------------------------------------------------------------------------------------------------------------------------------------------------------------------------------------------------------------------------------------------------------------------------------------------------AGGTGAAGTAAAAGGTTCTTACTTAAACGTTACAGCTGCTACTATGGAAGAAATCTATAAACGTTGTGAGTACGCGAAAGAAGTAGGGTCTGTAATTGTGATGATCGATTTAGTTATGGGTTACACAGCAATTCAAAGTGCTGCAATCTGGGCTCGTGAAAATGATATGATTTTACATTTACACCGTGCAGGTAACTCTACATACGCGCGTCAAAAAAATCATGGTATTAACTTCCGTGTTATTTGTAAATGGATGCGTATGTCTGGTGTAGATCACATTCACGCTGGGACAGTTGTTGGTAAATTAGAAGG--------------------------------------------------------------------------------------------------------------------------------------------------------------------------------------------------------------------------------------------------------------------------------------------------------------------------------------------------------------------------------------------------------------------------------------------------------------------------------------------------------------------------------------
TCC957-2-Nitzschia.inconspicua -----------------------------------------------------------------------------------------------------------------------------------------------------------------------------------------------------------------------------------------------------------------------------------------------------------------------------------------------------------------------------------------------------------------------------------------------------------------------------------------------------------------------------------------------------------------------------------------------------------------------------------------------------------------------------------------------------------------AGGTGAAGTAAAAGGTTCTTACTTAAACGTTACAGCTGCTACTATGGAAGAAATCTATAAACGTTGTGAGTACGCGAAAGAAGTAGGGTCTGTAATTGTGATGATCGATTTAGTTATGGGTTACACAGCAATTCAAAGTGCTGCAATCTGGGCTCGTGAAAATGATATGATTTTACATTTACACCGTGCAGGTAACTCTACATACGCGCGTCAAAAAAATCATGGTATTAACTTCCGTGTTATTTGTAAATGGATGCGTATGTCTGGTGTAGATCACATTCACGCTGGGACAGTAGTAGGTAAATTAGAAGG--------------------------------------------------------------------------------------------------------------------------------------------------------------------------------------------------------------------------------------------------------------------------------------------------------------------------------------------------------------------------------------------------------------------------------------------------------------------------------------------------------------------------------------
TCC957-3-Nitzschia.inconspicua -----------------------------------------------------------------------------------------------------------------------------------------------------------------------------------------------------------------------------------------------------------------------------------------------------------------------------------------------------------------------------------------------------------------------------------------------------------------------------------------------------------------------------------------------------------------------------------------------------------------------------------------------------------------------------------------------------------------AGGTGAAGTAAAAGGTTCATACTTAAACGTTACAGCTGCTACTATGGAAGAAATCTATAAACGTTGTGAGTACGCGAAAGAAGTAGGGTCTGTAATTGTGATGATCGATTTAGTTATGGGTTACACAGCAATTCAAAGTGCTGCAATCTGGGCTCGTGAAAATGATATGATTTTACATTTACACCGTGCAGGTAACTCTACATACGCGCGTCAAAAAAATCATGGTATTAACTTCCGTGTTATTTGTAAATGGATGCGTATGTCTGGTGTAGATCACATTCACGCTGGGACTGTTGTAGGTAAATTAGAAGG--------------------------------------------------------------------------------------------------------------------------------------------------------------------------------------------------------------------------------------------------------------------------------------------------------------------------------------------------------------------------------------------------------------------------------------------------------------------------------------------------------------------------------------
TCC957-4-Nitzschia.inconspicua -----------------------------------------------------------------------------------------------------------------------------------------------------------------------------------------------------------------------------------------------------------------------------------------------------------------------------------------------------------------------------------------------------------------------------------------------------------------------------------------------------------------------------------------------------------------------------------------------------------------------------------------------------------------------------------------------------------------AGGTGAAGTTAAAGGTTCATATTTAAACGTTACAGCTGCTACTATGGAAGAAATCTATAAACGTTGTGAGTACGCGAAAGAAGTAGGGTCTGTAATTGTGATGATCGATTTAGTTATGGGTTACACAGCAATTCAAAGTGCTGCAATCTGGGCTCGTGAAAATGATATGATTTTACATTTACACCGTGCAGGTAACTCTACATACGCGCGTCAAAAAAATCATGGTATTAACTTCCGTGTTATTTGTAAATGGATGCGTATGTCTGGTGTAGATCACATTCACGCTGGGACTGTTGTAGGTAAATTAGAAGG--------------------------------------------------------------------------------------------------------------------------------------------------------------------------------------------------------------------------------------------------------------------------------------------------------------------------------------------------------------------------------------------------------------------------------------------------------------------------------------------------------------------------------------
TCC957-5-Nitzschia.inconspicua -----------------------------------------------------------------------------------------------------------------------------------------------------------------------------------------------------------------------------------------------------------------------------------------------------------------------------------------------------------------------------------------------------------------------------------------------------------------------------------------------------------------------------------------------------------------------------------------------------------------------------------------------------------------------------------------------------------------AGGTGAAGTAAAAGGTTCTTACTTAAACGTTACAGCTGCTACTATGGAAGAAATCTATAAACGTTGTGAGTACGCGAAAGAAGTAGGGTCTGTAATTGTGATGATCGATTTAGTTATGGGTTACACAGCAATTCAAAGTGCTGCAATCTGGGCTCGTGAAAATGATATGATTTTACATTTACACCGTGCAGGTAACTCTACATACGCGCGTCAAAAAAATCATGGTATTAACTTCCGTGTTATTTGTAAATGGATGCGTATGTCTGGTGTAGATCACATTCACGCTGGGACTGTTGTAGGTAAATTAGAAGG--------------------------------------------------------------------------------------------------------------------------------------------------------------------------------------------------------------------------------------------------------------------------------------------------------------------------------------------------------------------------------------------------------------------------------------------------------------------------------------------------------------------------------------
TCC957-6-Nitzschia.inconspicua -----------------------------------------------------------------------------------------------------------------------------------------------------------------------------------------------------------------------------------------------------------------------------------------------------------------------------------------------------------------------------------------------------------------------------------------------------------------------------------------------------------------------------------------------------------------------------------------------------------------------------------------------------------------------------------------------------------------AGGTGAAGTAAAAGGTTCATACTTAAACGTTACAGCTGCTACTATGGAAGAAATCTATAAACGTTGTGAGTACGCGAAAGAAGTAGGGTCTGTAATTGTGATGATCGATTTAGTTATGGGTTACACAGCAATTCAAAGTGCTGCAATCTGGGCTCGTGAAAATGATATGATTTTACATTTACACCGTGCAGGTAACTCTACATACGCGCGTCAAAAAAATCATGGTATTAACTTCCGTGTTATTTGTAAATGGATGCGTATGTCTGGTGTAGATCACATTCACGCTGGGACAGTAGTAGGTAAATTAGAAGG--------------------------------------------------------------------------------------------------------------------------------------------------------------------------------------------------------------------------------------------------------------------------------------------------------------------------------------------------------------------------------------------------------------------------------------------------------------------------------------------------------------------------------------
TCC957-7-Nitzschia.inconspicua -----------------------------------------------------------------------------------------------------------------------------------------------------------------------------------------------------------------------------------------------------------------------------------------------------------------------------------------------------------------------------------------------------------------------------------------------------------------------------------------------------------------------------------------------------------------------------------------------------------------------------------------------------------------------------------------------------------------AGGTGAAGTAAAAGGTTCTTACTTAAACGTTACAGCTGCTACTATGGAAGAAATCTATAAACGTTGTGAGTACGCGAAAGAAGTAGGGTCTGTAATTGTGATGATCGATTTAGTTATGGGTTACACAGCAATTCAAAGTGCTGCAATCTGGGCTCGTGAAAATGATATGATTTTACATTTACACCGTGCAGGTAACTCTACATACGCGCGTCAAAAAAATCATGGTATTAACTTCCGTGTTATTTGTAAATGGATGCGTATGTCTGGTGTAGATCACATTCACGCTGGGACAGTTGTAGGTAAATTAGAAGG--------------------------------------------------------------------------------------------------------------------------------------------------------------------------------------------------------------------------------------------------------------------------------------------------------------------------------------------------------------------------------------------------------------------------------------------------------------------------------------------------------------------------------------
TCC957-8-Nitzschia.inconspicua -----------------------------------------------------------------------------------------------------------------------------------------------------------------------------------------------------------------------------------------------------------------------------------------------------------------------------------------------------------------------------------------------------------------------------------------------------------------------------------------------------------------------------------------------------------------------------------------------------------------------------------------------------------------------------------------------------------------AGGTGAAGTTAAAGGTTCTTATTTAAACGTTACAGCTGCTACTATGGAAGAAATCTATAAACGTTGTGAGTACGCGAAAGAAGTAGGGTCTGTAATTGTGATGATCGATTTAGTTATGGGTTACACAGCAATTCAAAGTGCTGCAATCTGGGCTCGTGAAAATGATATGATTTTACATTTACACCGTGCAGGTAACTCTACATACGCGCGTCAAAAAAATCATGGTATTAACTTCCGTGTTATTTGTAAATGGATGCGTATGTCTGGTGTAGATCACATTCACGCTGGGACTGTTGTAGGTAAATTAGAAGG--------------------------------------------------------------------------------------------------------------------------------------------------------------------------------------------------------------------------------------------------------------------------------------------------------------------------------------------------------------------------------------------------------------------------------------------------------------------------------------------------------------------------------------
TCC957-9-Nitzschia.inconspicua -----------------------------------------------------------------------------------------------------------------------------------------------------------------------------------------------------------------------------------------------------------------------------------------------------------------------------------------------------------------------------------------------------------------------------------------------------------------------------------------------------------------------------------------------------------------------------------------------------------------------------------------------------------------------------------------------------------------AGGTGAAGTTAAAGGTTCTTACTTAAACGTTACAGCTGCTACTATGGAAGAAATCTATAAACGTTGTGAGTACGCGAAAGAAGTAGGGTCTGTAATTGTGATGATCGATTTAGTTATGGGTTACACAGCAATTCAAAGTGCTGCAATCTGGGCTCGTGAAAATGATATGATTTTACATTTACACCGTGCAGGTAACTCTACATACGCGCGTCAAAAAAATCATGGTATTAACTTCCGTGTTATTTGTAAATGGATGCGTATGTCTGGTGTAGATCACATTCACGCTGGGACTGTTGTAGGTAAATTAGAAGG--------------------------------------------------------------------------------------------------------------------------------------------------------------------------------------------------------------------------------------------------------------------------------------------------------------------------------------------------------------------------------------------------------------------------------------------------------------------------------------------------------------------------------------
TCC946-rbcl-1-Nitzschia.supralitorea ------------------------------------------------------------------------------------------------GATGTTCTTGCTTTATTCCGTATTACACCACAACCAGGTGTGGATCCGGTAGAAGCAGCAGCTGCAGTAGCTGGTGAATCATCAACAGCAACTTGGACAGTTGTATGGACCGACTTACTAACAGCTTGTGACCGTTATCGTGCTAAAGCTTACCGAGTAGATCCAGTTCCAAATGCAACGGACCAATACTTTGCTTTTATCGCATACGAATGTGATTTATTTGAAGAAGGTTCTTTAGCAAACTTAACAGCCTCTATTATCGGTAACGTTTTTGGTTTTAAAGCTGTATCAGCTTTACGTTTAGAAGATATGCGTATTCCTCACTCATACTTAAAAACATTCCAAGGTCCTGCTACAGGTATTGTTGTAGAACGTGAGCGTTTAAACAAATATGGCACACCATTATTAGGTGCAACAGTAAAACCAAAATTAGGTTTATCTGGTAAAAACTACGGTCGTGTAGTATATGAAGGTTTAAAAGGTGGTTTAGACTTCCTAAAAGATGATGAAAACATTAACTCACAACCATTTATGCGTTGGAGAGAGCGCTTCTTAAACTGTATGGAAGGTATTAACCGTGCTGCTGCTGCAACAGGTGAAGTTAAAGGTTCTTACTTAAACGTAACAGCTGCTACTATGGAAGAAGTTTATAAGCGTTGTGAATATGCTAAAGAAGTAGGTTCTGTAGTTGTGATGATCGATTTAGTAATGGGTTATACAGCAATTCAAAGTACTGCACTTTGGGCTCGTGACAACGATATGCTTTTACATTTACACCGTGCAGGTAACTCTACATATGCACGTCAAAAAAATCATGGTATTAACTTCCGTGTTATTTGTAAATGGATGCGTATGTCTGGTGTAGATCATATTCACGCTGGTACAGTTGTAGGTAAATTAGAAGGGGATCCTTTAATGATTAAAGGTTTCTACGACACTTTACGTTTAACTCATTTAGATGTAAACTTACCATACGGTCTTTTCTTCGAAATGTCTTGGGCTAGTTTACGTCGTTGTATGCCAGTTGCGTCAGGTGGTATCCACTGTGGTCAAATGCATCAATTAGTACATTACTTAGGTGATGATGTAGTATTACAATTTGGTGGTGGTACAATTGGTCACCCAGATGGTATCCAAGCTGGTGCTACTGCTAACCGTGTAGCATTAGAAGCTATGGTATTAGCTCGTAACGAAGGTGCTGATTACTTCAATAATGAAGTTGGTCCACAAATTTTACGTAACGCAGCTAAAACATGTGGTCCATTACAAACTGCATTAGACTTATGGAAAGATATTA------------------------------------------------------------------------------------------------------------------------------
TCC950-rbcl-1-Nitzschia.supralitorea ------------------------------------------------------------------------------------------------------------------------------------------------------GCTGCAGCTGCAGTAGCTGGTGAATCATCAACAGCAACTTGGACAGTTGTATGGACTGACTTATTAACAGCTTGTGACCGTTATCGTGCTAAAGCTTACCGAGTAGATCCAGTTCCAAATGCAACAGACCAATACTTTGCTTTTATCGCATACGAATGTGATTTATTTGAAGAAGGTTCTTTAGCAAATTTAACAGCATCTATTATCGGTAACGTTTTTGGTTTTAAAGCTGTATCAGCTTTACGTTTAGAAGATATGCGTATTCCTCACTCATACTTAAAAACATTCCAAGGTCCTGCTACAGGTATTGTTGTAGAACGTGAGCGTTTAAACAAATATGGTACACCATTATTAGGTGCAACAGTAAAACCAAAATTAGGTTTATCTGGTAAAAACTATGGTCGTGTAGTATATGAAGGTTTAAAAGGTGGTTTAGACTTCTTAAAAGATGATGAAAACATTAACTCACAACCATTTATGCGTTGGAGAGAGCGTTTCTTAAACTGTATGGAAGGTATTAACCGTGCTGCTGCTGCAACAGGTGAAGTTAAAGGTTCTTACTTAAACGTTACGGCTGCTACTATGGAAGAAGTATATAAACGTTGTGAATATGCTAAAGAAGTAGGTTCTGTAATCGTGATGATCGATTTAGTAATGGGTTATACAGCAATTCAAAGTACTGCACTTTGGGCTCGTGACAACGATATGCTTTTACATTTACACCGTGCAGGTAACTCTACATATGCACGTCAAAAAAATCATGGTATTAACTTCCGTGTTATTTGTAAATGGATGCGTATGTCTGGTGTAGATCATATTCACGCTGGTACAGTTGTAGGTAAATTAGAAGGTGATCCTTTAATGATTAAAGGTTTCTACGACACTTTACGTTTAACTCATTTAGATGTAAACTTACCATACGGTCTTTTCTTCGAAATGTCTTGGGCTAGTTTACGTCGTTGTATGCCAGTTGCATCAGGTGGTATCCACTGTGGTCAAATGCATCAATTAGTACATTACTTAGGTGATGATGTAGTATTACAATTTGGTGGTGGTACAATTGGTCACCCAGATGGTATCCAAGCTGGTGCTACTGCTAACCGTGTAGCATTAGAAGCTATGGTATTAGCTCGTAACGAAGGTGCTGATTACTTCAATAATGAAGTTGGTCCACAAATTTTACGTAACGCAGCTAAAACATGTGGTCCATTACAAACTGCATTAGACTTATGGAAAGATATTAGTT---------------------------------------------------------------------------------------------------------------------------
EF520341-Pseudo-nitzschia.delicatissima -AACGGACTCGAATTAAAAGTGACCGTTACGAATCTGGTGTAATCCCTTACGCTAAAATGGGTTACTGGGATGCTTCATACGCAGTAAAAACTACTGATGTTTTAGCATTATTCCGTATCACACCACAACCAGGCGTAGATCCAGTAGAAGCATCTGCTGCAGTAGCTGGTGAATCTTCAACAGCAACTTGGACAGTTGTATGGACTGATTTATTAACAGCTTGTGATCGTTACCGTGCGAAAGCTTACCGTGTAGATCCAGTTCCAAACACAACAGATGTATTCTTCGCTTTCATCGCATACGAATGTGATTTATTTGAAGAAGGTTCTTTATCGAACTTAACTGCGTCTATTATTGGTAACGTATTCGGTTTCAAAGCTGTATCAGCTTTACGTTTAGAAGACATGCGTATTCCTCACTCATACTTAAAAACATTCCAAGGTCCTGCAACAGGTATTATTGTAGAACGTGAACGTTTAAATAAATATGGTACTCCTTTATTAGGTGCTACAGTAAAACCAAAATTAGGTTTATCTGGTAAAAACTACGGTCGTGTAGTATTCGAAGGTTTAAAAGGTGGTTTAGACTTCTTAAAAGATGATGAGAACATTAACTCACAACCATTCATGCGTTGGAGAGAGCGTTTCTTAAACTGTATGGAAGGTATTAACCGTGCATCTGCTGCTACAGGAGAAGTAAAAGGTTCTTACTTAAACGTTACAGCTGCGACTATGGACGAAGTAATTAAGCGTTGTGAATACGCTAAAGACGTAGGTTCTGTAGTTGTTATGATCGATTTAGTTATGGGTTACACTGCAATCCAAACTGCTGCTATCTGGGCTCGTGAAAACGACGTATTATTACACTTACACCGTGCTGGTAACTCTACATATGCACGTCAAAAGAACCACGGTATTAACTTCCGTGTTATCTGTAAATGGATGCGTATGTCTGGTGTAGATCACATCCACGCTGGAACAGTTGTAGGTAAATTAGAAGGTGATCCTTTAATGATTAAAGGTTTCTACGATGTTTTACGTTTAACTAGTTTAGATGTTAACTTACCATACGGTATCTTCTTCGAAATGCCTTGGGCTAGTTTACGTCGTTGTATGCCTGTAGCATCTGGTGGTATTCACTGTGGTCAAATGCACCAATTAGTACACTACTTAGGTGATGATGTAGTATTACAATTCGGTGGTGGTACAATTGGTCACCCAGATGGTATCCAAGCCGGTGCTACAGCTAACCGTGTTGCTTTAGAAGCAATGGTATTAGCTCGTAACGAAGGTGCTGATTACTTCAGTAACGAAGTTGGTCCTCAAATCTTACGTAATGCCGCTAAAACATGTGGTCCATTACAAACTGCATTAGATTTATGGAAAGATATTAGTTTTAACTACACATCTACAGATACAGCTGATTTCGCTGTAACACCAACTGCAAACGTATAATAAATTACTTTAAAAAAT---AAAAGA-------------------------------------
EF520340-Pseudo-nitzschia.delicatissima -AACGGACTCGAATTAAAAGTGACCGTTACGAATCTGGTGTAATCCCTTACGCTAAAATGGGTTACTGGGATGCTTCATACGCAGTAAAAACTACTGATGTTTTAGCATTATTCCGTATCACACCACAACCAGGCGTAGATCCAGTAGAAGCATCTGCTGCAGTAGCTGGTGAATCTTCAACAGCAACTTGGACAGTTGTATGGACTGATTTATTAACAGCTTGTGATCGTTACCGTGCGAAAGCTTACCGTGTAGATCCAGTTCCAAACACAACAGATGTATTCTTCGCTTTCATCGCATACGAATGTGATTTATTTGAAGAAGGTTCTTTATCGAACTTAACTGCGTCTATTATTGGTAACGTATTCGGTTTCAAAGCTGTATCAGCTTTACGTTTAGAAGACATGCGTATTCCTCACTCATACTTAAAAACATTCCAAGGTCCTGCAACAGGTATTATTGTAGAACGTGAACGTTTAAATAAATATGGTACTCCTTTATTAGGTGCTACAGTAAAACCAAAATTAGGTTTATCTGGTAAAAACTACGGTCGTGTAGTATTCGAAGGTTTAAAAGGTGGTTTAGACTTCTTAAAAGATGATGAGAACATTAACTCACAACCATTCATGCGTTGGAGAGAGCGTTTCTTAAACTGTATGGAAGGTATTAACCGTGCATCTGCTGCTACAGGAGAAGTAAAAGGTTCTTACTTAAACGTTACAGCTGCGACTATGGACGAAGTAATTAAGCGTTGTGAATACGCTAAAGACGTAGGTTCTGTAGTTGTTATGATCGATTTAGTTATGGGTTACACTGCAATCCAAACTGCTGCTATCTGGGCTCGTGAAAACGACGTATTATTACACTTACACCGTGCTGGTAACTCTACATATGCACGTCAAAAGAACCACGGTATTAACTTCCGTGTTATCTGTAAATGGATGCGTATGTCTGGTGTAGATCACATCCACGCTGGAACAGTTGTAGGTAAATTAGAAGGTGATCCTTTAATGATTAAAGGTTTCTACGATGTTTTACGTTTAACTAGTTTAGATGTTAACTTACCATACGGTATCTTCTTCGAAATGCCTTGGGGTAGTTTACGTCGTTGTATGCCTGTAGCATCTGGTGGTATTCACTGTGGTCAAATGCACCAATTAGTACACTACTTAGGTGATGATGTAGTATTACAATTCGGTGGTGGTACAATTGGTCACCCAGATGGTATCCAAGCCGGTGCTACAGCTAACCGTGTTGCTTTAGAAGCAATGGTATTAGCTCGTAACGAAGGTGCTGATTACTTCAGTAACGAAGTTGGTCCTCAAATCTTACGTAATGCCGCTAAAACATGTGGTCCATTACAAACTGCATTAGATTTATGGAAAGATATTAGTTTTAACTACACATCTACAGATACAGCTGATTTCGCTGTAACACCAACTGCAAACGTATAATAAATTACTTTAAAAAAT---AAAAGA-------------------------------------
EF423516-Pseudo-nitzschia.delicatissima -AACGGACTCGAATTAAAAGTGACCGTTACGAATCTGGTGTAATCCCTTACGCTAAAATGGGTTACTGGGATGCTTCATACACAGTAAAAACAACTGATGTTTTAGCATTATTCCGTATCACACCACAACCAGGCGTAGATCCAGTAGAAGCTTCTGCAGCAGTAGCTGGTGAATCTTCAACAGCAACTTGGACAGTTGTATGGACTGATTTATTAACAGCTTGTGATCGTTACCGTGCGAAAGCTTACCGTGTAGATCCAGTTCCAAACACAACAGATGTATTCTTCGCTTTCATCGCATACGAATGTGATTTATTTGAAGAAGGTTCTTTATCGAACTTAACAGCGTCTATTATTGGTAACGTATTCGGTTTCAAAGCTGTATCAGCTTTACGTTTAGAAGACATGCGTATTCCTCACTCATACTTAAAAACATTCCAAGGTCCTGCAACAGGTATTATTGTAGAACGTGAACGTTTAAATAAATATGGTACTCCTTTATTAGGTGCTACAGTAAAACCAAAATTAGGTTTATCTGGTAAAAACTACGGTCGTGTAGTATTCGAAGGTTTAAAAGGTGGTTTAGACTTCTTAAAAGATGATGAGAACATTAACTCACAACCATTCATGCGTTGGAGAGAGCGTTTCTTAAACTGTATGGAAGGTATTAACCGTGCATCTGCTGCTACAGGAGAAGTAAAAGGTTCTTACTTAAACATTACAGCTGCTACTATGGAAGAAGTAATTAAGCGTTGTGAATACGCTAAAGACGTTGGTTCTGTAGTTGTTATGATCGATTTAGTTATGGGTTACACTGCAATCCAATCTGCTGCGATCTGGGCTCGTGAAAACGACGTATTATTACACTTACACCGTGCTGGTAACTCTACATATGCACGTCAAAAGAACCACGGTATTAACTTCCGTGTTATCTGTAAATGGATGCGTATGTCTGGTGTAGATCATATCCACGCTGGAACAGTTGTAGGTAAATTAGAAGGTGATCCTTTAATGATTAAAGGTTTCTACGATGTATTACGTCAAACTAATTTAGATGTTAACTTACCATACGGTATCTTCTTCGAAATGACTTGGGCTAGTTTACGTCGTTGTATGCCTGTAGCATCTGGTGGTATTCACTGTGGTCAAATGCACCAATTAGTACACTACTTAGGTGATGATGTAGTATTACAATTCGGTGGTGGTACAATTGGTCACCCAGATGGTATCCAAGCCGGTGCTACAGCTAACCGTGTTGCTTTAGAAGCAATGATCTTAGCTCGTAACGAAGGTGCTGATTACTTCAGTAACGAAGTTGGTCCTCAAATCTTACGTAATGCCGCTAAAACATGTGGTCCATTACAAACTGCATTAGATTTATGGAAAGATATTAGTTTTAACTACACATCTACAGATACAGCTGATTTCGCTGTAACACCAACTGCAAACGTATAATAAATTACTTTAAAAAAT---AAAAGA-------------------------------------
t002 -----------------------------------------------------------------------------------------------------------------------------------------------------------------------------------------------------------------------------------------------------------------------------------------------------------------------------------------------------------------------------------------------------------------------------------------------------------------------------------------------------------------------------------------------------------------------------------------------------------------------------------------------------------------------------------------------------------------AGGTGAAGTAAAAGGTTCTTACTTAAATGTTACAGCTGCAACTATGGAAGAAGTGTACAAACGTTGTGAGTACGCTAAAGAAGTAGGTTCTGTAATTGTGATGATCGATTTAGTTATGGGTTACACAGCAATTCAAAGTACTGCAATTTGGGCTCGTGAAAACGATATGCTTTTACATTTACACCGTGCAGGAAACTCTACATATGCACGTCAAAAAAATCATGGTATTAACTTCCGTGTTATTTGTAAATGGATGCGTATGTCAGGTGTAGATCACATTCACGCTGGTACAGTAGTAGGTAAATTAGAAGG--------------------------------------------------------------------------------------------------------------------------------------------------------------------------------------------------------------------------------------------------------------------------------------------------------------------------------------------------------------------------------------------------------------------------------------------------------------------------------------------------------------------------------------
t003 -----------------------------------------------------------------------------------------------------------------------------------------------------------------------------------------------------------------------------------------------------------------------------------------------------------------------------------------------------------------------------------------------------------------------------------------------------------------------------------------------------------------------------------------------------------------------------------------------------------------------------------------------------------------------------------------------------------------AGGTGAAGTAAAAGGTTCTTACTTAAACGTTACAGCTGCTACTATGGAAGAAGTATACAAACGTTGTGAGTATGCTAAAGAAGTAGGTTCTGTAATTGTAATGATCGATTTAGTTATGGGTTACACAGCAATTCAAAGTACGGCACTTTGGGCTCGTGATAATGATATGCTTTTACATTTACACCGTGCAGGTAACTCAACGTACGCACGTCAAAAAAATCATGGTATCAACTTCCGTGTTATTTGTAAATGGATGCGTATGTCTGGTGTAGATCATATTCACGCTGGAACAGTAGTAGGTAAATTAGAAGG--------------------------------------------------------------------------------------------------------------------------------------------------------------------------------------------------------------------------------------------------------------------------------------------------------------------------------------------------------------------------------------------------------------------------------------------------------------------------------------------------------------------------------------
t007 -----------------------------------------------------------------------------------------------------------------------------------------------------------------------------------------------------------------------------------------------------------------------------------------------------------------------------------------------------------------------------------------------------------------------------------------------------------------------------------------------------------------------------------------------------------------------------------------------------------------------------------------------------------------------------------------------------------------AGGTGAAGTTAAAGGTTCTTATTTAAATGTTACAGCTGCAACTATGGAAGAAGTGTACAAACGTTGTGAGTACGCTAAAGAAGTAGGTTCTGTAATTGTGATGATCGATTTAGTTATGGGTTACACAGCAATTCAAAGTACTGCAATTTGGGCTCGTGAAAACGATATGCTTTTACATTTACACCGTGCAGGAAACTCTACATATGCACGTCAAAAAAATCATGGTATTAACTTCCGTGTTATTTGTAAATGGATGCGTATGTCAGGTGTAGATCACATTCACGCTGGTACAGTAGTAGGTAAATTAGAAGG--------------------------------------------------------------------------------------------------------------------------------------------------------------------------------------------------------------------------------------------------------------------------------------------------------------------------------------------------------------------------------------------------------------------------------------------------------------------------------------------------------------------------------------
t012 -----------------------------------------------------------------------------------------------------------------------------------------------------------------------------------------------------------------------------------------------------------------------------------------------------------------------------------------------------------------------------------------------------------------------------------------------------------------------------------------------------------------------------------------------------------------------------------------------------------------------------------------------------------------------------------------------------------------AGGTGAAGTAAAAGGTTCTTACTTAAATGTTACAGCTGCAACTATGGAAGAAGTGTCAAAACGTTGTGAGTACGCTAAAGAAGTAGGTTCTGTAATTGTGATGATCGATTTAGTTATGGGTTACACAGCAATTCAAAGTACTGCAATTTGGGCTCGTGAAAACGATATGCTTTTACATTTACACCGTGCAGGAAACTCTACATATGCACGTCAAAAAAATCATGGTATTAACTTCCGTGTTATTTGTAAATGGATGCGTATGTCAGGTGTAGATCACATTCACGCTGGTACAGTAGTAGGTAAATTAGAAGG--------------------------------------------------------------------------------------------------------------------------------------------------------------------------------------------------------------------------------------------------------------------------------------------------------------------------------------------------------------------------------------------------------------------------------------------------------------------------------------------------------------------------------------
t024 -----------------------------------------------------------------------------------------------------------------------------------------------------------------------------------------------------------------------------------------------------------------------------------------------------------------------------------------------------------------------------------------------------------------------------------------------------------------------------------------------------------------------------------------------------------------------------------------------------------------------------------------------------------------------------------------------------------------AGGTGAAGTAAAAGGTTCTTACTTAAACGTTACAGCAGCAACTATGGAAGAAGTATACAAACGTTGTGAGTATGCAAAAGAAGTAGGTTCTGTAATTGTAATGATCGATTTAGTTATGGGTTATACAGCAATTCAGAGTACTGCAATTTGGGCTCGTGAAAATGATATGCTTTTACATTTACACCGTGCTGGTAACTCTACTTACGCACGTCAAAAAAATCATGGTATTAACTTCCGTGTTATTTGTAAGTGGATGCGTATGTCTGGTGTAGATCATATCCACGCTGGGACAGTAGTAGGTAAATTAGAAGG--------------------------------------------------------------------------------------------------------------------------------------------------------------------------------------------------------------------------------------------------------------------------------------------------------------------------------------------------------------------------------------------------------------------------------------------------------------------------------------------------------------------------------------
t026 -----------------------------------------------------------------------------------------------------------------------------------------------------------------------------------------------------------------------------------------------------------------------------------------------------------------------------------------------------------------------------------------------------------------------------------------------------------------------------------------------------------------------------------------------------------------------------------------------------------------------------------------------------------------------------------------------------------------AGGTGAAGTAAAAGGTTCTTACTTAAATGTTACAGCTGCAACTATGGAAGAAGTGTACAAACGTTGTGAGTACGCTAAAGAAGTAGGTTCTGTAATTGTGATGATCGATTTAGTTATGGGTTACACAGCAATTCAAAGTACTGCAATTTGGGCTCGTGAAAACGATATGCTTTTACATTTACACCGTGCAGGAAACTCTACATATGCACGTCAAAAAAATCATGGTATTAACTTCCGTGTTATTTGTAAATGGATGCGTATGTCAGGTGTAGATCACATTCACGCTGGTACTGTTGTAGGTAAATTAGAAGG--------------------------------------------------------------------------------------------------------------------------------------------------------------------------------------------------------------------------------------------------------------------------------------------------------------------------------------------------------------------------------------------------------------------------------------------------------------------------------------------------------------------------------------
t036 -----------------------------------------------------------------------------------------------------------------------------------------------------------------------------------------------------------------------------------------------------------------------------------------------------------------------------------------------------------------------------------------------------------------------------------------------------------------------------------------------------------------------------------------------------------------------------------------------------------------------------------------------------------------------------------------------------------------AGGTGAAGTAAAAGGTTCTTACTTAAACGTTACAGCTGCTACTATGGAAGAAGTATACAAACGTTGTGAGTATGCTAAAGAAGTAGGTTCTGTAATTGTAATGATCGATTTAGTTATGGGTTACACAGCAATTCAAAGTACTGCTATTTGGGCTCGTGACAACGATATGTTATTACACTTACACCGTGCAGGTAACTCTACATACGCTCGTCAAAAGAATCATGGTATTAACTTCCGTGTTATCTGTAAGTGGATGCGTATGTCTGGTGTAGATCATATTCACGCTGGGACAGTAGTAGGTAAATTAGAAGG--------------------------------------------------------------------------------------------------------------------------------------------------------------------------------------------------------------------------------------------------------------------------------------------------------------------------------------------------------------------------------------------------------------------------------------------------------------------------------------------------------------------------------------
t041 -----------------------------------------------------------------------------------------------------------------------------------------------------------------------------------------------------------------------------------------------------------------------------------------------------------------------------------------------------------------------------------------------------------------------------------------------------------------------------------------------------------------------------------------------------------------------------------------------------------------------------------------------------------------------------------------------------------------AGGTGAAGTTAAAGGTTCATATTTAAACGTTACAGCTGCTACTATGGAAGAAGTATACAAACGTTGTGAGTATGCTAAAGAAGTAGGTTCTGTAATTGTAATGATCGATTTAGTTATGGGTTACACAGCAATTCAAAGTACGGCACTTTGGGCTCGTGATAATGATATGCTTTTACATTTACACCGTGCAGGTAACTCAACGTACGCACGTCAAAAAAATCATGGTATCAACTTCCGTGTTATTTGTAAATGGATGCGTATGTCTGGTGTAGATCATATTCACGCTGGAACAGTTGTAGGTAAATTAGAAGG--------------------------------------------------------------------------------------------------------------------------------------------------------------------------------------------------------------------------------------------------------------------------------------------------------------------------------------------------------------------------------------------------------------------------------------------------------------------------------------------------------------------------------------
t052 -----------------------------------------------------------------------------------------------------------------------------------------------------------------------------------------------------------------------------------------------------------------------------------------------------------------------------------------------------------------------------------------------------------------------------------------------------------------------------------------------------------------------------------------------------------------------------------------------------------------------------------------------------------------------------------------------------------------AGGTGAAGTAAAAGGTTCTTACTTAAACGTTACAGCAGCAACTATGGAAGAAATCTACAAACGTTGTGAATACGCAAAAGAAGTAGGTTCTGTAATTGTAATGATCGATTTAGTTATGGGTTATACAGCAATTCAGAGTACTGCAATTTGGGCTCGTGAAAATGATATGCTTTTACATTTACACCGTGCTGGTAACTCTACTTACGCACGTCAAAAAAATCATGGTATTAACTTCCGTGTTATTTGTAAATGGATGCGTATGTCTGGTGTAGATCATATTCACGCTGGGACAGTTGTAGGTAAATTAGAAGG--------------------------------------------------------------------------------------------------------------------------------------------------------------------------------------------------------------------------------------------------------------------------------------------------------------------------------------------------------------------------------------------------------------------------------------------------------------------------------------------------------------------------------------
t057 -----------------------------------------------------------------------------------------------------------------------------------------------------------------------------------------------------------------------------------------------------------------------------------------------------------------------------------------------------------------------------------------------------------------------------------------------------------------------------------------------------------------------------------------------------------------------------------------------------------------------------------------------------------------------------------------------------------------AGGTGAAACTAAAGGTTCTTACTTAAACGTTACAGCTGCTACTATGGAAGAAGTATACAAACGTTGTGAGTATGCTAAAGAAGTAGGTTCTGTAATTGTAATGATCGATTTAGTTATGGGTTACACAGCAATTCAAAGTACGGCACTTTGGGCTCGTGATAATGATATGCTTTTACATTTACACCGTGCAGGTAACTCAACGTACGCACGTCAAAAAAATCATGGTATCAACTTCCGTGTTATTTGTAAATGGATGCGTATGTCTGGTGTAGATCATATTCACGCTGGAACAGTAGTAGGTAAATTAGAAGG--------------------------------------------------------------------------------------------------------------------------------------------------------------------------------------------------------------------------------------------------------------------------------------------------------------------------------------------------------------------------------------------------------------------------------------------------------------------------------------------------------------------------------------
t060 -----------------------------------------------------------------------------------------------------------------------------------------------------------------------------------------------------------------------------------------------------------------------------------------------------------------------------------------------------------------------------------------------------------------------------------------------------------------------------------------------------------------------------------------------------------------------------------------------------------------------------------------------------------------------------------------------------------------AGTGAAGTAAAAAGGTTCTTACTTAAACGTTACAGCTGCTACTATGGAAGAAGTATACAAACGTTGTGAGTATGCTAAAGAAGTAGGTTCTGTAATTGTAATGATCGATTTAGTTATGGGTTACACAGCAATTCAAAGTACGGCACTTTGGGCTCGTGATAATGATATGCTTTTACATTTACACCGTGCAGGTAACTCAACGTACGCACGTCAAAAAAATCATGGTATCAACTTCCGTGTTATTTGTAAATGGATGCGTATGTCTGGTGTAGATCATATTCACGCTGGAACAGTAGTAGGTAAATTAGAAGG--------------------------------------------------------------------------------------------------------------------------------------------------------------------------------------------------------------------------------------------------------------------------------------------------------------------------------------------------------------------------------------------------------------------------------------------------------------------------------------------------------------------------------------
t067 -----------------------------------------------------------------------------------------------------------------------------------------------------------------------------------------------------------------------------------------------------------------------------------------------------------------------------------------------------------------------------------------------------------------------------------------------------------------------------------------------------------------------------------------------------------------------------------------------------------------------------------------------------------------------------------------------------------------AGGTGAAGTAAAAGGTTCTTACTTAAATGTTACAGCTGCAACTATGGAAGAAGTATACAAACGTTGTGAGTATGCAAAAGAAGTAGGTTCTGTAATTGTAATGATCGATTTAGTTATGGGTTACACAGCAATTCAAAGTACAGCAATTTGGGCTCGTGAAAACGATATGCTTTTACATTTACACCGTGCCGGTAACTCTACATACGCGCGTCAAAAAAATCATGGTATTAACTTCCGTGTTATTTGTAAATGGATGCGTATGTCTGGTGTTGATCATATTCATGCTGGGACAGTTGTAGGTAAATTAGAAGG--------------------------------------------------------------------------------------------------------------------------------------------------------------------------------------------------------------------------------------------------------------------------------------------------------------------------------------------------------------------------------------------------------------------------------------------------------------------------------------------------------------------------------------
t071 -----------------------------------------------------------------------------------------------------------------------------------------------------------------------------------------------------------------------------------------------------------------------------------------------------------------------------------------------------------------------------------------------------------------------------------------------------------------------------------------------------------------------------------------------------------------------------------------------------------------------------------------------------------------------------------------------------------------AGGTGAAGTAAAAGGTTCTTACTTAAACGTTACAGCTGCAACTATGGAAGAAGTGTACAAACGTTGTGAGTACGCTAAAGAAGTAGGTTCTATAATTGTGATGATCGATTTAGTTATGGGTTACACAGCAATTCAAAGTACTGCAATTTGGGCTCGTGAAAATGATATGCTTTTACATTTACACCGTGCAGGAAACTCTACATACGCGCGTCAAAAAAATCATGGTATTAATTTCCGTGTTATTTGTAAATGGATGCGTATGTCAGGTGTAGATCACATTCACGCTGGTACAGTAGTAGGTAAATTAGAAGG--------------------------------------------------------------------------------------------------------------------------------------------------------------------------------------------------------------------------------------------------------------------------------------------------------------------------------------------------------------------------------------------------------------------------------------------------------------------------------------------------------------------------------------
t090 -----------------------------------------------------------------------------------------------------------------------------------------------------------------------------------------------------------------------------------------------------------------------------------------------------------------------------------------------------------------------------------------------------------------------------------------------------------------------------------------------------------------------------------------------------------------------------------------------------------------------------------------------------------------------------------------------------------------AGGTGAAGTAAAAGGTTCTTACTTAAACGTTACAGCTGCTACTATGGAAGAAGTATACAAACGTTGTGAGTATGCTAAAGAAGTAGGTTCTATCATTGTAATGATCGATTTAGTTATGGGTTACACAGCAATCCAAAGTACTGCTATTTGGGCTCGTGAAAACGATATGTTATTACACTTACACCGTGCAGGTAACTCTACATACGCTCGTCAAAAGAATCATGGTATTAACTTCCGTGTTATCTGTAAATGGATGCGTATGTCTGGTGTAGATCATATCCACGCTGGAACAGTAGTAGGTAAATTAGAAGG--------------------------------------------------------------------------------------------------------------------------------------------------------------------------------------------------------------------------------------------------------------------------------------------------------------------------------------------------------------------------------------------------------------------------------------------------------------------------------------------------------------------------------------
t096 -----------------------------------------------------------------------------------------------------------------------------------------------------------------------------------------------------------------------------------------------------------------------------------------------------------------------------------------------------------------------------------------------------------------------------------------------------------------------------------------------------------------------------------------------------------------------------------------------------------------------------------------------------------------------------------------------------------------AGGTGAAGTAAAAGGTTCTTACTTAAACGTTACAGCTGCAACTATGGAAGAAGTATACAAACGTTGTGAGTATGCAAAAGAAGTAGGTTCTGTAATTGTAATGATTGATTTAGTTATGGGTTATACAGCAATCCAAAGTACAGCAATCTGGGCTCGTGAAAACGATATGCTTTTACATTTACACCGTGCTGGTAACTCTACATACGCGCGTCAAAAAAACCATGGTATTAACTTCCGTGTTATTTGTAAATGGATGCGTATGTCTGGTGTTGACCATATTCACGCTGGAACAGTAGTAGGTAAATTAGAAGG--------------------------------------------------------------------------------------------------------------------------------------------------------------------------------------------------------------------------------------------------------------------------------------------------------------------------------------------------------------------------------------------------------------------------------------------------------------------------------------------------------------------------------------
