# Supplementary material for: DNA metabarcoding and microscopic analyses of sea turtles biofilms: Complementary to understand turtle behavior
Source: PLoS One. 2018 Apr 16;13(4):e0195770. doi: 10.1371/journal.pone.0195770 (PMC5901997; doi:10.1371/journal.pone.0195770)
Supplement: S2 Table — (XLSX) [file pone.0195770.s002.xlsx]

## Sheet: Feuil1
	Otu00002	Otu00003	Otu00007	Otu00012	Otu00024	Otu00026	Otu00036	Otu00041	Otu00052	Otu00057	Otu00060	Otu00067	Otu00071	Otu00090	Otu00096
Otu00002	1	-0.392857	0.964286	0.714286	0.25	0.928571	0.0357143	-0.0180187	-0.0360375	-0.396412	-0.200033	0.43245	0.324337	0.472805	0.270281
Otu00003	-0.392857	1	-0.535714	-0.857143	-0.107143	-0.178571	-0.107143	0.5766	-0.0180187	0.630656	0.763763	0.270281	-0.5766	-0.0181848	-0.234244
Otu00007	0.964286	-0.535714	1	0.785714	0.285714	0.857143	0	-0.180187	-0.0900937	-0.342356	-0.327327	0.342356	0.252262	0.436436	0.126131
Otu00012	0.714286	-0.857143	0.785714	1	0.0357143	0.571429	-0.0357143	-0.270281	-0.162169	-0.702731	-0.418251	-0.0900937	0.666694	0.0363696	0.414431
Otu00024	0.25	-0.107143	0.285714	0.0357143	1	0.321429	0.714286	0.270281	0.792825	0.14415	-0.436436	0.828862	-0.198206	0.672838	-0.0180187
Otu00026	0.928571	-0.178571	0.857143	0.571429	0.321429	1	-0.0357143	0.2883	-0.0180187	-0.378394	0.0363696	0.594619	0.306319	0.345512	0.234244
Otu00036	0.0357143	-0.107143	0	-0.0357143	0.714286	-0.0357143	1	0.198206	0.936975	0.072075	-0.472805	0.540562	-0.0180187	0.745578	0.450469
Otu00041	-0.0180187	0.5766	-0.180187	-0.270281	0.270281	0.2883	0.198206	1	0.281818	0.0454545	0.651404	0.590909	0.0363636	0.0091747	0.372727
Otu00052	-0.0360375	-0.0180187	-0.0900937	-0.162169	0.792825	-0.0180187	0.936975	0.281818	1	0.0181818	-0.458735	0.636364	0	0.651404	0.327273
Otu00057	-0.396412	0.630656	-0.342356	-0.702731	0.14415	-0.378394	0.072075	0.0454545	0.0181818	1	0.275241	0.163636	-0.981818	0.266066	-0.6
Otu00060	-0.200033	0.763763	-0.327327	-0.418251	-0.436436	0.0363696	-0.472805	0.651404	-0.458735	0.275241	1	0	-0.192669	-0.416667	0
Otu00067	0.43245	0.270281	0.342356	-0.0900937	0.828862	0.594619	0.540562	0.590909	0.636364	0.163636	0	1	-0.2	0.688102	0.0909091
Otu00071	0.324337	-0.5766	0.252262	0.666694	-0.198206	0.306319	-0.0180187	0.0363636	0	-0.981818	-0.192669	-0.2	1	-0.284416	0.718182
Otu00090	0.472805	-0.0181848	0.436436	0.0363696	0.672838	0.345512	0.745578	0.0091747	0.651404	0.266066	-0.416667	0.688102	-0.284416	1	0.146795
Otu00096	0.270281	-0.234244	0.126131	0.414431	-0.0180187	0.234244	0.450469	0.372727	0.327273	-0.6	0	0.0909091	0.718182	0.146795	1
